# Supplementary material for: A Comparison of Gene Expression Changes in the Blood of Individuals Consuming Diets Supplemented with Olives, Nuts or Long-Chain Omega-3 Fatty Acids
Source: Nutrients. 2020 Dec 8;12(12):3765. doi: 10.3390/nu12123765 (PMC7762614; doi:10.3390/nu12123765)
Supplement: Supplementary file 1 [file nutrients-12-03765-s001.zip]

Archive with 12 entries (12 files):
- Table S1.xlsx
- __MACOSX/._Table S1.xlsx
- Table S2.xlsx
- __MACOSX/._Table S2.xlsx
- Table S3.xlsx
- __MACOSX/._Table S3.xlsx
- Table S4.xlsx
- __MACOSX/._Table S4.xlsx
- Table S5.xlsx
- __MACOSX/._Table S5.xlsx
- Table S6.xlsx
- __MACOSX/._Table S6.xlsx
