# Supplementary material for: A Comparison of Gene Expression Changes in the Blood of Individuals Consuming Diets Supplemented with Olives, Nuts or Long-Chain Omega-3 Fatty Acids
Source: Nutrients. 2020 Dec 8;12(12):3765. doi: 10.3390/nu12123765 (PMC7762614; doi:10.3390/nu12123765)
Supplement: Supplementary file 1 [file nutrients-12-03765-s001.zip › Table S1.xlsx]

## Sheet: Sheet1
Genes down and up regulated in the selected arrays
OLIVE DIET (olive oil)		OLIVE DIET (olive oil)		OLIVE DIET (Olive leaves)		MED-NUTS		OMEGA-3 (FISH OIL)		OMEGA-3 (FISH OIL)				OMEGA-3 (FISH OIL)
GSE28358		GSE75025		GSE87300		GSE28358		GSE12375		GSE48368				MTAB-48
TMD olive oil/baseline		healthy 4hr after 50mL extra virgin olive oil intake _vs_ before		olive leaf extract - after 8wk/baseline		TMD with nuts/baseline		PBMC from patients treated		8g/d fish oil (1.6g/d EPA+DHA) diet		8g/d fish oil (1.6g/d EPA+DHA) diet		1.8 g EPA+DHA/d
								1.8g eicosapentaenoic acid/		3wk/untreated		7wk _vs_ untreated
								docosahexaenoic acid daily 26wk/before
DOWN	UP	DOWN	UP	DOWN	UP	DOWN	UP	DOWN	UP	DOWN	UP	DOWN	UP	DOWN	UP
CXCL3	PYGM	SLC7A5	CHI3L2	EGR1	11764042_at	IL8	AP2B1	RGS1	CALD1	Hs.436134	CST3	SNORD13	FAM46C	AREG	CXCR3
EREG	ZNF75D	THBS1	CLTA	EGR1	PDP2	AV764378	CREBBP	CLC	CDC20	SNORA12	ITM2C	NCF1	IL16	NAMPT	LFNG
TNF	PIAS4	IL8	CSTF3	IL8	MSMO1	G0S2	SGSH	FLJ30064	LRIF1	CCR7	ILMN_1653579	SNORA12	TRIB1	NR4A2	GPR68
HCAR3	GRK6	CCL2	ETFB	EGR2	TRIM13	SERPINB2	TNFRSF1B	IRAK3	C7orf41	FAM153C	ILMN_1804601	CYP1B1	ZNF700	EIF4G3	FEM1B
PTX3	IFNAR1	TNFAIP3	FH	EGR1	USH1C	DUSP1	ZNF142	IRS2	BBS10	ILMN_1697377	MZB1	ILMN_1755808	UNC13D	RGS1	LYSMD3
CD83	IGF1R	IL8	FYB	JUN	MSANTD4	FOSB	CES2	TREM1	PVALB		XM_940969	AQP9	DENND4B	DUSP2	ZNF260
ATF3	TGFBR2	TSPYL2	HIVEP2	PTGS2	CLTCL1	NAMPT	PNPLA6	CXCR4	LCMT2		TNFRSF17	FAM198B	STAB1	ID1	BE464643
IER3	PREPL	NR4A2	HK2	PTGS2	ZNF107	NFIL3	DTX4	NRIP1	TRIM13		TXNDC5	CLEC12A	TXNDC5	RC3H2	FAM98A
TNFAIP6	RCAN3	PFKFB3	LCK	JUN	RSPO1	NAMPT	FAM125B	CREB5	PLEKHF1		TXNDC5	RPL23AP5	FBXO11	C9orf72	LRIF1
TNFAIP6	METTL2B	TSPYL2	LCK	JUN	SIAH1	FOS	ABR	CD69	CCR5		XM_942419	RPS27P21	IGLL1	CBX5	ZNF566
NR4A1	OPA3	GRASP	MGAT2	JUN	PRICKLE1	CD55	BRD2	BAZ2A	YAE1D1		IGLL3P	ALDH1A1	ANP32A-IT1	TCP11L2	N66727
CXCL1	AP2B1	MAFB	MGST2	KLF3	PLEKHG1	CDKN1A	TRAPPC10	NFIL3	CD24		IGKV1D-33	VNN2	TNFAIP2	IFNGR1	FUT7
BCL2A1	LTBP3	TNFRSF21	PGM1	HBEGF	DOLK	PDE4B	TGOLN2	RAB20	CKS2		ILMN_3240375	RPL21P53	LOC100421561	USP15	LCMT2
CXCL10	RAD23A	BCL3	SERPINB6	FOSB	ZNF398	DDX3X	NFATC1	SIPA1L2	FEM1C		XM_941953	FTLP2		KLHL28	PLEKHF1
SERPINB2	KAT6A	RBM38	MED22	NR4A2	11761117_at	DUSP1	SON	BCL6	FAM200A		XM_936518	PLBD1		HBEGF	SNHG3
GADD45B	INO80B	NR4A2	PKP4	NR4A2	11761389_at	216609_at	TAZ	IL1R2	PDZK1IP1		IGKV3D-20	RPL21P125		GCNT2	PARS2
ADM	STAT5B	GABARAPL1	VAMP4	EREG	ZNF295	UBXN4	CES2	CRISPLD2	C19orf33		IGLL1	QPCT		AI679555	SIT1
GADD45B	PSME4	NAMPT	VNN2	EGR1	PSRC1	ARPC3	PCSK7	RNASE4	ZBTB9		IGJ	RPL37P6		PFKFB3	YAE1D1
HES1	ATP13A3	ACSL1	LY86	RGS1	TRIML2	ADSS	PPM1F	ZEB2	CISH			RPL21P98		B3GNT7	AW029203
NR4A1	MAP3K1	METRNL	GGPS1	IGLL3P	BACH2	HIF1A	LPIN2	BCAT1	HCP5			RPL21P134		243631_at	AK5
PLA1A	TTC3	RBM38	SPTLC2	DUSP1	CHD6	ORC5	SETDB1	RSRC1	TMEM177			RPL21P39		TNFAIP3	NAA30
IER5	KPNA1	ILMN_1855278	KIAA0513	RABGEF1	MPP7	TMF1	CEP250	PELI1	ZNF557			CRISPLD2		227062_at	BCDIN3D
CDKN1A	CHD4	ILMN_1799069	KIAA0125	NR4A1	CISH	FAM110B	CDK19	NHSL1	TRMT1L			RPL21P39		Hs.671285	ZNF542
MARCKS	TXNIP	ANKDD1A	OSBPL2	11759110_a_at	SOCS1	ITCH	CLEC16A	CLMN	NAPEPLD			ILMN_1829845		IRAK3	FAM200A
IER2	NUP62	SAMSN1	TXNRD2	RHOB	FAM46A	YIPF4	GMEB2		HSPA1B			VNN2		AW270655	AL833615
MARCKS	PSEN1	ZBTB43	MTX2	HCAR2	TFEC	SEMA3C	CHPF2		ZNF614			RPS2P55		PER1	CKS2
RAB20	CSNK1A1	FCAR	UTP14A	RHOB	DIRC2	STK17B	ARHGAP17		ZNF200			RPL29P15		GDAP2	GATAD2B
IVNS1ABP	FKBP5	ENC1	CDK19	MXD1	SOWAHD	ELL2	ARAP3					RPL26P19		LILRA5	SNIP1
FGF7	DCAF16	METRNL	ICMT	JUNB	GPR18	PPAP2A	ATG9A					RPL21P28		AA523939	DHFRL1
221477_s_at	PLXNC1	CHD1	SUN2	DUSP2	FLJ45445	WARS2	PIKFYVE					RPL10A		BF110534	222566_at
IL23A	AP3D1	CLEC7A	INTS6	DUSP1	11763771_at	MRPL42	C2orf68					HSD17B11		Hs.682510	CISH
211610_at	LEF1	CLEC7A	PRELID1	RHOB	MCM3AP-AS1	GNAI3	AA102667					RPL23AP49		TREM1	PURA
ECRP	SMC3	RAP1GAP2	CHMP2A	EGR1	DNMT3L	LAPTM4B	TRIO					RPS27P23		Hs.607588	HCP5
PTGER4	TXNIP	RGCC	RDH11	TRIOBP	TCTN1	ARMC8	AXIN1					MEGF9		SP3	KBTBD6
MBP	PRPF4B	METRNL	ELP6	AREG	CILP2	RNF138	LTBP4					EVI2B		IRS2	ZBTB9
IL10	TMPO	ILMN_1824362	ZSCAN2	SNORA6	CAMSAP3	ZNF136	MICAL2					RPL21		JMJD1C	TMEM177
FZD1	TMED2	PHLDA1	BCAS4	FOS	USP19	PPAP2A	KIAA0430					GCA		AA826176	TRMT1L
201124_at		EMP1	BCAS4	FOS	NPHP3	STK17A	FAM129A					RPS12P22		CREB5	238653_at
SAT1		DDIT4	CNDP2	OSM	CLASP2	ECD	CAMSAP1					SNORD89		KIAA0146	ZNF91
SNAI1		CXCL16	DUSP22	OSM	DPYD	RFC3	FLJ42627					MS4A1		AA329676	VPRBP
LOC440792		SNIP1	REXO4	CCL3	DBT	WNT6	BCR					CNIH		232392_at	ZNF557
ARHGEF17		SNHG9	IFIH1	PMAIP1	ZNF844	WDR12	E2F3					POLR2J2		SLC22A4	IGIP
RGS6		DCTN6	HPS6	RPS27A	HSPA1B	ZNF747	FYN					POLR2J3		CXCR4	MMAA
215582_x_at		PRO0628	NPL	AKAP5	NMUR2	NARS2	HCFC1					NAIP		NRIP1	ZNF200
		CXCR4	FAM220A	MOP-1	7006	DUT	IL10RA					RPSAP19		CHP1	ZNF614
		TNFRSF12A	GTF3C6	11738556_s_at	TP73	ZNF835	PPP1R12B					RPS27P9		BE551407	NAPEPLD
		ZNF483	JMJD8	RGS6	ZFP30	CLN5	POLG							QKI	H71224
		PTS	RPSAP47	EGR1	ADC	DDX10	SPG7							ZNF652	CBLL1
		IRAK3	C12orf76	DUSP1	C17orf80	PDHX	SUPT6H							MALAT1	CDC37L1
		PSMD12	LOC642357	LIMS3	11736563_at	MALT1	PRRC2A							241906_at
		USP36	LOC642909	HIST1H2BG	11759779_at	NUDT11	ZNF592							CD69
		Hs.544637	TMEM14D	SNRPG	ADARB1	NXT2	TRAM2							FOSL2
		HIF1A	Hs.494932	RPS27A	NAP1L3	DLAT	KIAA0195							C10orf76
		LRRFIP1	ILMN_1761922	PHLDA3	BBS10	IDE	RNF44							MIR22HG
		ERMN	ILMN_1738554	RHOB	PPAPDC2	MKI67	DGCR8							NFIL3
		IRF2BP2	ACOX1	TRIB1	ANKRD55	SRD5A1	ZXDC							PDK4
		SC5DL	ANXA6	SPATA20	CASP1	PRPF4B	AW574933							IER3
		SKP1	ATP5A1	SYNM	ZNF202	TOMM70A	218570_at							AW510927
		AVPI1	BLVRA	ATF7IP	MPZ	MCPH1	INPP4A							AI420817
		HNRNPL	BLVRB	SLC24A3	MUC1	213344_s_at	PDE4A							216203_at
		BTG3	DNASE2	CCNJL	MYC	MKI67	PI4KA							1559038_at
		ZC3H12A	LPAR1	PRTFDC1	C9orf40	SPN	UBL4A							DUSP4
		SLA	EMP3	EYA3	STARD8	UBE2D2	ZBED1							RAB20
		ZBTB16	FNTA	CXorf67	OR52R1	UBE2D3	RIMS3							CREBRF
		SEMA3E	FUT7	DUSP1	PLGLB2	NUDT15	IQSEC1							213006_at
		TMEM2	FZD2	11760773_at	ZNF800	APOM	ZFYVE26							CDC42
		SIK1	HARS	HIST1H2AE	RPS2	C2orf43	PLXNB2							CPM
		ILMN_1903914	ILK	VPS13B	ZNF217	COQ10B	L3MBTL1							OSM
		ANPEP	MEFV	RHOB	LEAP2	CCT6A	MKL1							KLF10
		CXCR4	MAP3K1	JAKMIP1	ZNF767	IMPA1	FAM125B							CUL1
		MAFF	NINJ2	B3GAT1	MIER3	SLC16A1	43511_s_at							HIPK2
		PPP1R16B	PDHA1	HIST2H2AA4	DLEU7	PPAP2B	221861_at							RLIM
		MNT	PLCG2	NR4A1	11759203_a_at	USP14	GALNT2							SIPA1L2
		CD83	PRCP	11715602_s_at	MRPL50	MALT1	SH3BP2							ZNF697
		CLASRP	PSMB2	11748165_a_at	TMEM72	TNFAIP8	MICAL2							RNF144B
		TSPYL2	PSMC4	EFCAB4B	HSPA1B	NSL1	LRIG2							AA603494
		CSGALNACT2	PSMC5	NDC80	RGL1	PHGDH	KIAA0317							239597_at
		SHROOM4	RAN	GDPD3	TF	SRR	NUP210							BCL6
		ANKRD9	RPA1	ATF3	C1orf63	CLPB	SIK3							RAD23B
		CCNT1	RPA1	EGR2	LRRC28	216114_at	TNPO2							KLF11
		HBEGF	RPL21	SNORA78	ID3	AK024561	RNF216							STX11
		DUSP8	RPS6KB2	PBX1	PEX12	ADK	NBPF1							CD83
		CXCL2	RXRA	UPK1B	KIAA0368	BCL3	214980_at							ACTR2
		HIF1A	ST6GAL1	MARCH6	TLR2	TLR6	215190_at							TIPARP
		IFNGR1	SNAPC3	CNOT3	CLEC4G	SAMD4A	HTT							ZAK
		TRIB1	TBCC	DMXL1	PTPRO	NLE1	PHKA2							CAND1
		MGAT4A	TERF2	SYTL4	FAM198B	MAGOHB	SON							PDZD8
		ATG2A	HSP90B1	HIST1H1C	KBTBD6	DNAJA4	DYRK2							BF753047
		ITPRIP	TTC1	KLRC3	MTUS1	CCDC132	CBX4							ACPP
		ABCA1	TXNRD1	MMP19	C1orf63	EIF5A2	PDXK							CYP27A1
		KDM2A	LAT2	MALAT1	NAGS	CYP20A1	MCM3AP							MXD1
		NRIP3	IER2	FAM122C	GADD45G	TOM1L2	MTMR3							LILRB2
		FEM1C	EIF5B	CXCL5	ID3	215819_s_at	KIAA0226							ZBTB20
		NDUFAF5	TRANK1	NR4A1	ZBTB6	NM_005758	KIAA0226							SPATA6
		MYO3B	ARHGAP25	MPL	MOK	210575_at	CTDSP2							CRISPLD2
		ILMN_1821176	MPZL2	NFIL3	SNORA25	CCNG1	CLSTN1							CPEB2
		HNRNPH1	RIPK3	ZNF273		CDH8	WDR37							AW137053
		NFIL3	RER1	11759322_at		CHN1	KDM4B							1568627_at
		YES1	RASSF1	HIST2H2BE		ERCC8	MED13L							241425_at
		WTAP	B4GALT7	TMEM158		IFNAR2	TTLL3							Hs.674145
		FAM46C	PUF60	CREM		RPS8	WIZ							RNASE4
		DEM1	MAST3	CREM		ST13	ABCC10							SOX4
		ZNF394	CLEC16A	CTTN		NUP54	WIPF2							BAZ2A
		SNORD11	CLDN14	HIST2H2AA3			215151_at							RSRC1
		PPM1B	PADI4	NR4A1			NBPF10							PELI1
		FKBP14	CCNDBP1	IL18R1			DVL3							NHSL1
		ZNF331	ZNF318	SEP5			IRS1							FGD2
		ITPRIP	TSPAN17	FAM167A			MYO9B							BF940192
		SYAP1	AP3M1	CA313460			NOTCH1
		METRNL	CECR5	MEF2B			TRIM66
		Hs.562875	GMPPB	11762697_at			IQSEC1
		JARID2	SLC35B3	HIST1H2AG			CHERP
		JUN	EXOSC1	LY6G6F			GCN1L1
		PDE4B	RDH11	WWP2			KDM4C
		UGCG	CHMP3	PDZK1IP1			PLXND1
		STAU2-AS1	RAB24	MYCT1			GGA3
		XRCC2	TRMT13	NEXN			PHF15
		RNF10	HAUS4	C9orf72			PTBP2
		KANSL2	KIAA1551	HIST1H2BO			HPS4
		MIR22HG	TEX2	FOS			DSERG1
		PIK3IP1	SCYL3	ID1			215855_s_at
		CRTC2	LRRC47	IL1B			SMAD3
		METRNL	SUGP1	CSRNP1			MAN2C1
		ATP2B1	SLAMF7	HKDC1			TNFAIP1
		CBLB	SQRDL	TUBB2A			TRANK1
		HNRNPU	VPS16	SETBP1			PLXND1
		PIK3R1	C16orf53	EPHB1			SIN3B
		REL	FAM65A	11754058_a_at			FGD2
		RGS1	RNASEH2C	11759689_at			BE299495
		SLA	NUDT22	11763437_at			NM_024978
		BLZF1	ZNF512	AY766452			BCL7A
		BZRAP1	EMR3	GRB14			SPG7
		ZBED4	KIAA1737	GABARAPL1			PPP1R26
		JOSD1	EGLN2	RPL39L			DENND4B
		HNRNPUL1	C1orf85	ARG2			STAB1
		ILMN_1715702	ZNF792	MAN2C1			SZT2
		ADM	PQLC3	TMEM40			MACF1
		CSNK1D	TUBB	STK17B			KIAA0240
		PDE4D	SUSD3	PRTFDC1			WBP1L
		RNY3	PRR14L	NR4A1			ZMIZ1
		GMEB2	ARHGAP30	NR4A1			EP400
		RSRC2	GSDMA	ID1			FBXO41
		LOC399491	LOC389641	IER2			KIAA0754
		GNA15	CAP1P2	ITGA2B			AL049263
		HMGB1	DENND6B	PEG10			NOTCH2
		RAD23B	BOLA2	SIK1			RXRA
		REL	LOC643387	PPP1R15A			SLC7A1
		RNF103	RPS2P29	THBS1			SNHG3
		IQSEC1	SDHDP2	UBE2L3			KIAA0513
		REC8	SDHDP2	PDK4			SSH1
		SYTL2	Hs.547738	11754059_x_at			DDA1
		ZNF331	RPS2P5	TIMM8A			ZBTB3
		ETNK1	ILMN_3298544	HIST1H2AE			EP300
		GRIPAP1	ATP2B4	GRB14			PLEC
		SMAP2	TSPO	ZNF280B			FAM53B
		TTYH3	CASP4	MRPS36			SLC23A2
		CEP95	ENTPD1	TMEM107			GCN1L1
		TMEM17	DDB1	TREML1			SZT2
		LOC100129269	NCKAP1L	PI16			MED13L
		CSNK1D	PRMT1	RUNX1			PIP5K1C
		PER1	ORC5	CREM			MACF1
		EIF2AK2	PRCP	CXCL5			MACF1
		SON	PKIA	SNORA3			C2CD2
		DYNLT1	PRPSAP2	GSTA4			ZDHHC11
		IRS2	RNASEL	LEPR			NACC2
		GNA13	MRPS12	PTMA			CAMSAP1
		BRD1	RPS6KA1	ST3GAL3			221235_s_at
		HYPK	SYPL1	KLF10			222034_at
		CASZ1	TARS	UBE2G2			RERE
		FAM160B1	TIA1	YWHAE			CUX1
		VPS37B	VBP1	FAM110B			SORL1
		C9orf89	ZNF187				PRRC2A
		PIM3	TUBA1A				BRD3
		TLE1P1	ST8SIA4				SYNE1
		ILMN_3246255	C21orf33				KHNYN
		IDS	NAA10				MAVS
		INSIG1	RUVBL1				PKD1P1
		NFE2L2	VAMP8				ATP2A2
		UBE2D2	SQSTM1				NOTCH2
		SETD1A	FAIM3				SEC16A
		NUP54	TRIP11				ZBTB44
		SH3TC1	BRE				49111_at
		MBTD1	PRDX6				222369_at
		ATG16L1	FAM65B				ADCY9
		MOAP1	FRAT1				RUNX3
		EXOSC6	ECI2				DUSP7
		ILMN_1824898	LRRC41				ITPR3
		ILMN_1859863	NOP56				ATXN1
		CHRNA5	MTX2				NCOR2
		TNPO1	HSPH1				SRRM2
		MAPK6	YWHAQ				NPIP
		AKAP8	NCOA6				NPIP
		MAPK8IP3	TBC1D9				PIEZO1
		WBP11	BICD2				PCGF3
		RHBDL2	PHF15				ZNF238
		ATG16L1	NUDCD3				NLRP1
		FAM63A	ZFYVE26				LARP1
		CSRNP1	SSBP2				GALNT10
		FAM129B	HERC4				PRRC2B
		SREK1	PHGDH				ADCY7
		LOC728903	GBGT1				IGF2R
		Hs.559604	PYCARD				ITPR3
		ILMN_1900734	PYCR2				CACNA2D2
		LOC100128098	TRAT1				NLRP1
		ILMN_1665332	MRPL27				FAM125B
		AQP9	PIAS4				NFATC1
		CLK1	DPH5				PDPK1
		IDS	CHMP3				MACF1
		FURIN	RAB24				TRAPPC10
		SGK1	TMEM106B				IQCE
		TRIM13	ELP6				KIAA0930
		GNA13	HERC6				ASXL1
		TMEM158	MRPL20				219186_at
		ETNK1	TAPBPL				MYO9B
		FAM160B1	TRIM68				SOLH
		SLA2	ZNF302				SETD1B
		FAM133CP	ACN9				MACF1
		FAM133CP	XYLT2				HECTD4
		LOC100128288	TOR3A				220546_at
		ADAM8	MRPS5				TRIO
		ATP2A2	TTC13				NLRP1
		MAP3K8	RPAP3				PABPN1
		EP300	NLRX1				BZRAP1
		SCML1	ZNF322				C11orf21
		SON	NUDT18				ASXL1
		STX1A	ZNF672				IGF2R
		SF1	C17orf70				SLC35E2B
		ZNF69	PUS1				SPEN
		CD83	PARP9				STAB1
		MED6	FRMD8				ZC3H4
		ZNF281	PRAM1				PRRC2B
		C20orf111	C14orf142				SCAF4
		TDP1	ORAI1				CREBBP
		TDRD1	ARHGAP19				NBEAL2
		PELI1	C9orf37				SYNE2
		FBRS	DGCR6L				XYLT1
		APOPT1	TRIM4				ZFYVE26
		FBXO32	DDX60L				LOC728392
		DUSP19	CHST13				MLXIP
		LOC728098	N6AMT2				SETBP1
		FABP5P2	RGL4				MLL
		Hs.143408	RNF149				KIF21B
		Hs.542993	RPS2P55				LINC00341
		RUNX3	HDDC3				PTCH1
		FYN	RPS2P21				AGAP1
		PFKFB3	BOLA2				ATXN1
		ARID5A	ARRDC5				ARID1A
		CCDC59	EEF1A1P22				GTF2H2B
		LMOD3	RPL21P98				SMAD7
		AHNAK	LOC728431				ZZEF1
		PBX4	DHRS4L1				NOTCH2NL
		THUMPD2	CHEK2P1				NKTR
		EAF1	ILMN_1863233				SPEN
		AGPHD1	ILMN_1726667				CDK5R1
		LOC389765	LOC100507054				PRPF4B
		ILMN_3181480	ILMN_3239785				217523_at
		CREB1	ATP2B4				215269_at
		DRD3	CETN3				TARDBP
		UBE2L3	CTSC				AUTS2
		RIOK3	RCBTB2				ZNF652
		DDX21	DPAGT1				Hs.675666
		STK17B	GRN				221899_at
		RBM39	HADHB
		NUP153	PRMT1
		SPTLC1	DNAJA1
		DENND3	IDH1
		NECAP1	ILK
		EIF2C2	IRF5
		MLL5	OGG1
		GRPEL1	PRDX1
		MAGT1	PECAM1
		ZNF394	PET112
		MICALCL	POU2F2
		CEP19	RBM4
		JMJD1C	SARS
		BMS1P5	SKP2
		LOC441087	SNX2
		C5AR1	SP4
		CCNT1	STX3
		ETS2	SULT1A3
		RAPGEF1	UBA7
		PIGA	XRCC1
		PTPRE	YWHAB
		RELB	TUBA1A
		ZNF136	MANF
		HERPUD1	ST8SIA4
		TNFSF15	ARID1A
		EIF1B	ATRN
		NGDN	CGGBP1
		POLR3E	AP3B1
		MLL5	SLC7A7
		PTBP2	ARHGEF6
		ANKRD44	MED20
		SIK1	RNF14
		GDPD1	RABEPK
		LOC387820	ECI2
		LOC440354	TGOLN2
		RPS27P19	PHTF1
		ILMN_1658460	TRIOBP
		ILMN_3237404	HIBADH
		AP1G1	PDCD10
		IDI1	MON2
		LEP	PSD4
		NAB2	SNAPIN
		RLF	LSM4
		TPP2	ARL5A
		DGKD	CCDC106
		CHSY1	GMPPA
		CLCF1	CXXC1
		CCL28	EXOSC3
		TP53INP2	PIH1D1
		PLEKHO2	SRBD1
		C15orf48	INTS10
		ZNF577	ACOT13
		SDE2	C5orf15
		FLJ27354	THAP11
		LOC100421561	ZBTB4
		ABCA2	NLRC4
		DUSP5	SNX6
		FKBP5	TMBIM1
		FUT6	MRPS26
		SRP19	MRPL36
		DYRK2	MRPL34
		RIOK3	PRR14
		MBD4	ZFYVE21
		MED23	PTGES2
		USP3	C10orf57
		SLC9A8	NUAK2
		RYBP	FAHD1
		UBAP1	C19orf12
		IKZF5	CD99L2
		DNAJB14	BRSK1
		DENND6A	N4BP2L1
		PDXDC2P	ZNF653
		ILMN_1835631	GLIPR2
		ILMN_3301372	MLKL
		KLF9	RAB37
		CLK1	SRP9P1
		CCR1	RPS2P51
		TSC22D3	Hs.409512
		TSC22D3	Hs.483906
		HSF2	ILMN_1815895
		ITGAX	LOC100129697
		SLC11A2	RPL13AP24
		SSTR2	ACTL6A
		UPP1	ADSL
		ZNF75A	ANXA2
		USP14	ARRB1
		POLR1C	CENPB
		USP16	CLN5
		STRAP	COX10
		ADNP2	COX15
		POFUT2	DAD1
		USP49	ARID3A
		DDX47	DUSP3
		FKBP11	HLA-F
		DDX24	HNRNPC
		FAM129B	PRMT2
		LRRC8C	SP110
		LENG8	SP110
		NLRP8	IGLL1
		DHX36	LTA4H
		ILMN_1832879	NMT1
		ETF1	SHMT2
		ILF3	TIA1
		MCM6	SEC62
		PTGDS	VBP1
		RORA	YWHAB
		SGSH	SLC25A11
		SNRPA1	DEGS1
		ZNF91	RNASET2
		ZNF212	SOCS2
		CCNK	SKAP2
		RAPGEF2	BAZ1B
		DDX39A	BUB3
		RBM14	IL32
		USP16	CRIPT
		MAP3K2	NR1H3
		GTPBP4	CDK2AP2
		MAFF	RGS19
		MTCH1	SPINT2
		TRA2A	AHCYL1
		ADIPOR1	BLCAP
		FGFRL1	ZHX2
		PNO1	IGHV5-78
		PAPD5	CLEC4A
		NDUFAF5	CLEC4A
		METTL21D	HSD17B12
		SLC35E1	ING4
		C18orf21	ABI3
		USP42	TMBIM4
		TOMM40L	CAB39
		JMJD1C	NSMCE4A
		ARRB2	PPP2R3C
		BCL6	PID1
		GADD45A	SLC35A5
		GTF3C1	RHOT1
		HIF1A	SIRPG
		HMGA1	BTBD2
		AGFG1	FAM178A
		NDUFB4	GLT8D1
		SERPINB2	AGTRAP
		PRG2	ZNF248
		PTS	ABRACL
		SGK1	ARHGAP9
		SF1	AKTIP
		ZBTB16	ATG3
		BHLHE40	MRPS11
		SPAG9	OCEL1
		MAPKAPK2	CHMP6
		GPR132	CYBRD1
		NOP58	VMP1
		RBM15	CMTM7
		ZNF655	BTBD11
		CORO7	RPL13P5
		METTL21D	CCDC66
		HSH2D	C5orf51
		DHX36	SKA2
		C6orf170	NUP43
		ILMN_1755910	PGAM4
		ILMN_3243644	LOC606724
		ILMN_3275275	ANP32BP1
		ATP2A2	ILMN_3234615
		DUSP6	ILMN_3280847
		FCAR	ACAT1
		GTF2B	ATP6V1A
		SMAD7	CAT
		RABGGTB	CYB5A
		SIAH1	TYMP
		SUPT5H	STOM
		SUPV3L1	EPHA1
		TGIF1	SLC37A4
		BRPF1	GDI2
		SLC5A6	HLA-K
		FUBP3	ITGB1
		SRSF10	KLC1
		PAPD7	PAFAH1B3
		SBNO2	PFKFB4
		CLEC5A	PTPN6
		SLCO3A1	RENBP
		YPEL5	RTN1
		NUP54	CCL5
		NRDE2	DNAJC7
		DCP1A	DEK
		TBC1D15	PDXK
		SLC38A1	CDC16
		HIATL2	CDC16
		ZNF503	UBA3
		KIAA1751	ATP6V0D1
		WHAMM	TRIP4
		JMY	SCAMP1
		ZNF791	FEZ2
		ZNF549	VGLL4
		ILMN_1857081	TMEM63A
		ARNTL	MLEC
		SLC25A20	APBB3
		MAPK7	AKR1A1
		PTPRE	CFDP1
		LHFPL2	CCT7
		DENND4A	FASTK
		RBM34	PRDX3
		WDR43	HNRNPA0
		PSME4	VPS45
		ADNP	SCAP
		NXT1	FNBP1
		SERTAD1	SPECC1L
		ADIPOR1	SF3B3
		QRICH1	REXO2
		PTBP2	GPKOW
		SELK	TRBV4-1
		SREK1	MRPS28
		NAP1L5	SSU72
		DTWD2	VPS36
		TMEM119	SERPINA10
		ATXN1L	TMEM69
		ZNF860	TMEM14C
		LOC388796	STYXL1
		LOC401098	APTX
		ILMN_1745841	C4orf27
		LOC100130550	HEATR1
		ILMN_1697377	UFSP2
		ILMN_1784554	DHRS4-AS1
		FCAR	FAM178A
		MAN2A2	ADAP2
		RBM3	C6orf47
		SRC	OSTC
		ZBTB17	NIF3L1
		PABPN1	NOC3L
		RIPK2	HS1BP3
		PIAS2	ZFP106
		NR1D2	INF2
		SRSF10	PCNXL4
		WWP2	MRPL24
		ARIH1	FLAD1
		ARRDC2	CYB5B
		RNF125	RHBDD1
		YOD1	THOC3
		TDRD1	ZNF559
		AHNAK	C12orf52
		PROSER1	LRSAM1
		ISCA1	CHURC1
		LTV1	C20orf72
		CCDC84	CMTM7
		ATXN1L	KLHDC3
		FAM153C	LRRC25
		LOC728098	MPLKIP
		LOC100130276	PI16
		RNU6-15	GTF2H5
		ILMN_3273065	XM_940969
		ILMN_3224340	LINC00402
		ILMN_3264112	CASP2
		ILMN_3238203	CAT
		ILMN_3274790	CDK4
		TGFBR3	FCN1
		DYRK2	FKBP4
		CBX4	FOLR3
		PRPF3	GPS1
		MAD2L1BP	HAGH
		TSC22D2	MCM3
		REC8	PGAM1
		SEMA4D	PRIM1
		ATXN2L	MAP2K2
		AHCTF1	SDHA
		AUTS2	SNRPN
		ZNF295	UBL4A
		FAM35A	LAGE3
		RHBDD2	CDK10
		GATAD2B	CPNE1
		SERINC1	AIFM1
		ERAP2	FIBP
		LONRF1	ZBTB22
		PPTC7	TMEM5
		CXXC11	BATF
		ITPK1-AS1	SEPHS2
		CXorf40B	ESYT1
		BTNL10	CARHSP1
		ILMN_3248247	SZRD1
		BIRC3	MYOF
		CD44	LAT
		CRY2	APEX2
		ILF3	LAMTOR2
		PIK3R1	DBNL
		RNF4	C1GALT1C1
		ZNF18	METTL5
		PER2	LINC00339
		MED23	EXOSC3
		WTAP	MRPL37
		NCOR2	TEX264
		THOC1	LCMT1
		TFG	MS4A7
		AFF4	SLC25A19
		RRN3	PHF23
		IL17RD	GDPD3
		VPS37C	SLC25A22
		RHBDD2	TMX1
		RPRD1B	FAM110A
		SAMSN1	ASCC2
		ZMAT3	RPAIN
		CBLL1	CCDC97
		COQ10B	LYRM7
		ZNF430	TMEM203
		EPC1	OSBPL11
		WDR75	APOBEC3D
		SNHG7	FAM171A1
		TADA2B	MYPOP
		NLRP3	C12orf76
		RASSF6	PHBP11
		MCOLN2	LOC100129034
		CNEP1R1	ILMN_3228595
		FLJ44342	ATP6V1B2
		FAM115D	CTSC
		Hs.25892	FANCE
		RPS27P19	GTF2H4
		ILMN_1660359	HCLS1
		ILMN_3222402	ME2
		AP1G1	PDE6D
		CHKA	PPM1G
		CTNNB1	RPS9
		HMGB2	MZF1
		HNRNPC	CDC14A
		ID1	AP1S2
		NFX1	SKAP2
		PDE4A	ATP6V0E1
		PGK1	LPIN2
		PRKCQ	ABCC5
		SNORD21	SCAMP3
		SLC20A1	CAP1
		VAMP2	CYSLTR1
		CDK5R1	YIF1A
		MTMR3	PAPOLA
		SPAG9	LILRA2
		BCL7B	YIPF3
		RCE1	WIPI2
		ZNF256	SMARCAL1
		AP3M2	EXOSC1
		BTG3	CCDC53
		CLP1	NOSIP
		ATG14	EVL
		CIC	MOB1A
		KPNA6	DUSP22
		SNORD36C	C14orf93
		RPF1	SLC26A6
		NUBPL	CYBRD1
		ITCH	PANK2
		FYTTD1	ARMC10
		TUBB6	C16orf48
		PCGF1	NICN1
		DCAF15	TIGD5
		OSBPL7	RPS2P40
		CREBRF	FAM125A
		ZNF800	DTX2
		RNASEH1	ATG4A
		FAM101B	OMA1
		CDC42P2	C7orf55
		RPL7P22	MLKL
		ILMN_2091123	FGD2
		ILMN_1910330	CDC26
		ATP2A2	RPS2P55
		CTRL	SORD2
		DDB1	LOC728877
		DDIT3	ILMN_1822458
		GDI1	ACTL6A
		DNAJB1	ALDOC
		JUND	ASCL2
		SEP2	BCAT2
		PKM	CYP27A1
		PKN2	DPYD
		MAPK7	EVI2B
		SMARCD1	FCGR2A
		SOD2	GP9
		STAT4	HADH
		TPM2	HDAC1
		DENR	LASP1
		ADAM9	LCK
		PRPF4B	NCF2
		SNORD31	NSF
		IST1	OAS2
		DNAJB6	PCNA
		ARID5A	PIM1
		SCAF8	RARRES3
		POFUT2	TALDO1
		SIRT1	HIRIP3
		HECTD1	ATP6V0E1
		SYTL2	MYOM2
		INO80D	DNAL4
		AKIRIN2	CD2BP2
		CLDND1	FBLN5
		AGPAT4	PMVK
		DUS3L	RALBP1
		XAB2	ADAP1
		CCNL1	CD300A
		MRP63	GIMAP2
		ATHL1	TMEM251
		PROSER1	LAT
		KBTBD8	SNX10
		BEX2	DERA
		AGAP1	TRAPPC12
		DYNLL2	HN1
		FBXO33	PLEKHO1
		LOC338799	NIN
		TIMM23B	CPSF3
		XM_926036	CD244
		ILMN_3237656	BCL11A
		ABL1	RBM47
		ATP6V0C	TMEM160
		ZFP36L2	INTS9
		CTBP1	ECHDC1
		DLST	NIPAL3
		ACSL3	LSM2
		FYN	ZMAT3
		ILF2	LBH
		IRF4	TRPT1
		NKTR	HVCN1
		PHF1	FBXO18
		RAP1A	TRIM5
		SDC4	C9orf69
		TAF1C	PCMTD1
		POLR1C	DNTTIP1
		PPP6R2	OLIG1
		GAB2	MPLKIP
		ZBTB5	LOC148430
		SH2B3	C2orf74
		TOB1	LOC642969
		KHNYN	LOC653566
		FOXP1	NCF1B
		RNF115	PRELID1P1
		KANSL3	Hs.407903
		ZNF410	AK2
		PLEKHA1	ALDH3A2
		WDR26	COMT
		LCOR	CSK
		RHOT2	GRSF1
		C19orf6	MT1F
		PDZD8	PDE7A
		JDP2	PIK3R2
		CXorf65	PRIM1
		FAM133B	TAP1
		ISCA1P1	TRADD
		61E3.4	APBA3
		SNORA12	KBTBD11
		LOC732360	CNPY2
		ILMN_1901616	HMGN4
		ASPH	APPBP2
		ATP2B1	COPS5
		BNIP2	GABARAPL2
		CD86	FKBP15
		CRY1	SKIV2L2
		ELF1	MTO1
		AGFG1	WSB1
		NFKB2	MAT2B
		NFKB2	SLC39A3
		PPP3R1	NT5C
		RBM3	MRPS18C
		RORA	KRCC1
		THBD	PLAC8
		ZMYM2	LCMT1
		LITAF	METTL13
		LRIG2	RAB24
		HMGXB4	CPSF2
		SPRY2	DUSP23
		CELF2	SIRPG
		KLHL2	PCID2
		TFIP11	AKIP1
		TIPARP	SCYL1
		ANKRD11	KLHDC5
		GOLT1B	PCNXL4
		HSD17B7	PRR5L
		MTFP1	OBFC1
		LUC7L2	SETDB2
		PLCXD1	RASSF4
		OTUB1	ZCCHC7
		ZC3HAV1	TMEM60
		PHF12	CHCHD4
		SENP2	PYHIN1
		CLEC7A	CCDC50
		SLC30A5	PAOX
		SECISBP2	TXLNA
		B3GNT5	CYB561D1
		RELT	THEMIS
		YTHDC1	FLJ32255
		NLRP3	RPL23AP5
		FAM76B	GLRXP3
		SPTY2D1	ILMN_1886655
		PWWP2B	ATIC
		DUXAP3	CEBPA
		FAM72B	CLNS1A
		SPDYE6	KLF6
		LOC100132418	CTNS
		ILMN_1870457	DNMT1
		ILMN_1846412	MEGF9
		APBA2	HK1
		DYNC1LI2	IL7R
		GABPB1	IMPA2
		GALNT3	MATK
		KRT86	NCF4
		MAN2C1	PARN
		NKTR	PRKCD
		PDE4B	SRSF5
		SRSF4	STAT1
		SLC2A3	STAT6
		UBE2B	TBCE
		PRC1	VPS72
		SLC4A7	UNG
		WTAP	VAV1
		KIAA0247	LPAR6
		CEP170	HTATIP2
		KLF12	STAMBP
		SYNM	RER1
		SRRM2	NUDT5
		AHCTF1	COG4
		NOL11	GLCE
		CNNM3	MRPL18
		RNU6-1	ELP6
		TXNDC11	LRRC8D
		SBDS	PRR5
		INO80D	TMEM126B
		CWF19L1	GRAMD1A
		KDM3A	FAM111A
		ZC3HAV1	BLOC1S5
		KCNT1	DCTPP1
		ZNF529	C11orf48
		HIAT1	LMAN2L
		UNKL	FAM110A
		AEN	RBM4B
		PYROXD1	THOC3
		ISG20L2	CBR4
		DPP9	NLRP12
		LRP5L	HENMT1
		GK5	AFMID
		FAM102A	MOB3C
		ELF2P4	ZNF467
		LOC729008	MLKL
		Hs.452445	APOBEC3F
		Hs.551143	NAPSB
		ILMN_1753518	NUDT7
		ILMN_1854383	PARP4
		ILMN_3235006	AK2
		ILMN_3286204	CD2
		CDR2	DCK
		CRY1	FES
		CTSK	GBA
		DHX15	GTF2E2
		ELF2	MYC
		ERCC5	OAS1
		FOSL2	PDCD2
		HLX	YWHAH
		HNRNPH1	TCL1A
		KIR3DL2	AIM2
		NHP2L1	DNAJB6
		PHF1	SAE1
		POU2F1	SIRT5
		PPM1B	COMMD3
		PTPRE	SLC44A1
		RASA2	PLEKHG3
		STIM1	CHMP4A
		TSG101	LARS
		ZNF207	RBM47
		DPM1	FAM48A
		HIP1R	IARS2
		NPIP	NECAP2
		MAP4K5	CHST7
		HMGXB3	SPHK2
		SNRNP200	C12orf10
		KIAA0913	ARAP3
		FAF2	LRFN3
		JMJD6	ZBP1
		POFUT1	YIF1B
		TMEM184B	SLAMF6
		KBTBD2	TMEM42
		TBK1	TMEM154
		SLC25A24	ZNF683
		COMMD2	PIPSL
		CCDC174	LINC00324
		CSAD	ARMC10P1
		C9orf156	ILMN_1844464
		KLHL24	ILMN_1656938
		FBXO34	ILMN_3240375
		PAG1	ACTG1
		CABP4	CD19
		ERGIC1	CD81
		SPCS3	E2F2
		DNAJB14	LRCH4
		FAM103A1	PDHB
		ZMYND15	PRKDC
		LCOR	COPB2
		NFKBID	SERF2
		POLR2J4	SAP18
		SYAP1	CCT7
		FAM168B	CCT7
		KRT72	SLC27A3
		ZNF738	CORO1A
		PAN3	PROSC
		SNHG15	COPZ1
		MTX3	PPA2
		FLJ44124	IGKV1D-33
		SRGAP2B	MRPL18
		LOC728728	MRPL51
		ILMN_1867517	OXR1
		ILMN_3305772	IMP3
		ILMN_3225673	NMRAL1
		ARHGDIA	ARV1
		BCYRN1	CCDC92
		CD69	RAB11FIP1
		ERF	CEP63
		FKBP1AP1	ABTB1
		FTH1	SPRYD3
		FYN	C15orf57
		KIR2DL4	MOSPD2
		MXD1	C4orf34
		NINJ1	ANKRD33
		SERPINB2	SLX1A
		PPM1B	APAF1
		SRGN	CD97
		RPS6KA3	CMKLR1
		SLA	CRYZ
		SP2	ECH1
		TGIF1	GLE1
		TP53BP2	IRF1
		MLF2	LTB
		RNMT	SELL
		EIF2AK3	TAF4
		GOSR2	WIPF1
		USPL1	MAD1L1
		USP19	RUVBL1
		KLF12	CTDSP2
		RAB11FIP2	CNPY2
		PPRC1	PRDX3
		RNF115	CARD8
		SNX8	SAC3D1
		UBQLN1	GMPR2
		EHD4	LCMT1
		RNF138	DDX60
		TRIM33	ATPAF1
		SNRK	CRELD1
		PLEKHB2	SLC52A2
		FBXW7	CARS2
		LSG1	PANK2
		CLDND1	FAHD1
		ZNFX1	SETD3
		TMEM181	FAM120B
		TSPYL2	ATG16L2
		NOD2	ZSWIM7
		NSD1	C1orf162
		CABLES2	GIMAP7
		FNIP1	TYSND1
		FBXO32	BRAT1
		ZFYVE27	UBAC2
		NEU4	Hs.413494
		OCIAD2	SLC25A20
		LRRC37BP1	DECR1
		KRT73	ITGB1
		WASH3P	LFNG
		MIR221	LIMS1
		TMEM41B	MBP
		SNX29P2	RPS2
		LOC728533	SRSF1
		RGPD6	SRSF5
		Hs.5724	AP1S2
		Hs.121525	ARHGEF2
		SRRM1P3	MED16
		RNA5S9	ACTR1A
		ILMN_1660357	LARP4B
		ILMN_3247781	KIAA0146
		ILMN_3236021	PLEKHA8P1
		ANXA11	LACTB2
		CTBS	HCG4
		CTNNB1	MIS18BP1
		DDB1	PVRIG
		GPR183	PARP9
		GRINA	CALML4
		BRF1	RINL
		KIR3DL1	PYHIN1
		NFKBIB	PPP1R18
		PNN	C19orf59
		POLR2A	RPS2P5
		RAB5C	LOC100133165
		SREBF1	ACADM
		TXK	ANXA2
		NR1H2	TOR1A
		GAS7	ME2
		BTAF1	NCF4
		B4GALT5	NHP2L1
		ZNF254	PSMC4
		CEBPZ	PSMD4
		EIF1	RAC2
		SPON2	SMARCA4
		PGRMC2	SP1
		GMEB1	USO1
		KDM5B	AP1M1
		DUSP10	UBE2L6
		RAB11FIP2	CWC27
		LMTK2	PPIE
		SETD1B	SEMA4B
		PRRC2C	STAMBP
		MOB4	SYT11
		TRPC4AP	VPREB3
		FBXW2	SLC40A1
		GNL3	PLAC8
		RAB6B	UTP6
		ERRFI1	CISD1
		ING3	PLSCR3
		WDR55	WDR18
		CWC25	RAB40C
		RHBDL2	SLC46A2
		FAM222B	RASAL3
		MFSD11	NADK
		NAA16	ASPSCR1
		GGNBP2	TNFAIP8L2
		PHF17	YIPF4
		LDOC1L	LOC148413
		MAP1LC3A	NSMCE1
		TMEM55B	LOC728532
		LMF2	Hs.561747
		SYTL3	XM_941953
		ZNF689	ILMN_1804601
		DKFZP586I1420	ILMN_1667330
		TSEN54	ZMYM6NB
		SETP14	ALDH9A1
		LOC401321	GBA
		MTND5P10	GLB1
		FAM215B	IFIT1
		KIAA0664L3	PSMD4
		ILMN_1768392	STX5
		ILMN_3239388	PPP1R11
		ILMN_3248324	WIPF1
		ANXA11	RAB7A
		CCNH	SPOP
		TNFSF8	AKR7A2
		CD68	S1PR4
		CLCN6	SLC16A3
		COPB1	STIP1
		CS	PACSIN2
		CTPS1	BSCL2
		CD55	TRAPPC3
		EIF4A1	DIMT1
		EMD	GMPR2
		KIR2DL4	C11orf73
		MAFG	CISD1
		P2RX1	MS4A6A
		PHF1	NABP1
		PPP1R2	FCRL3
		PPP6C	SAMD3
		RYK	LYSMD2
		SRSF3	HEXDC
		NR2C1	LOC284837
		STAM	ZNF252P
		DPM1	OXLD1
		SRSF11	FAM26F
		ENTPD4	XM_936518
		G3BP2	ACTA2
		SUGP2	BST2
		DDX39A	CTSC
		NET1	HCK
		BASP1	HSPA8
		SLU7	LMO2
		CELF2	LY9
		ZNF275	POLR2H
		TBC1D8	UROS
		FOXJ3	DGCR6
		RAB21	TPST2
		KIF21B	UBE2L6
		KDM6B	EHD1
		DIP2A	ERP29
		LAMP5	STK38
		FBXL3	NUP62
		G0S2	REPIN1
		YTHDF1	UBASH3A
		EBLN2	TMEM126B
		CHD7	UNC45A
		INIP	SLC12A9
		LY6G5B	NOL12
		MLL3	SFT2D1
		TFB2M	PPP1R21
		AKIRIN1	SCIMP
		SLC35E1	ATP6V0A1
		FBXO11	CD79A
		NDEL1	CYBB
		ISCA1	GALT
		RASSF5	GART
		MAK16	SH2D1A
		DIRC2	MCM3
		MIDN	PSMD4
		HAUS8	PTGDR
		SRXN1	RALB
		C8orf37	RXRB
		PLBD2	C21orf33
		OAF	LPXN
		KCTD20	IPO8
		CERS6	SDCCAG3
		LOC286453	SMUG1
		LRRC33	VRK3
		ISCA1P1	SDHAF2
		ZNF805	C21orf59
		LOC399900	RNF5P1
		GOLGA8B	LOC399988
		RPL21P68	LOC728138
		GOLGA8CP	Hs.545976
		HMGB1P37	RPS2P28
		ILMN_1693225	CD24
		ILMN_3187612	ILMN_1875342
		ILMN_3201643	CSF1R
		ILMN_3263375	HSPA1L
		ALPP	OPRL1
		DUSP2	PAK1
		EIF5	MAPK1
		EIF5	PTPRCAP
		ELAVL1	NCOA4
		HPS1	DGCR6
		KIR2DS5	BUB3
		NDUFV2	RBM6
		SIAH1	BTN3A3
		UBE2A	ARL6IP5
		KCNK6	KRCC1
		MED26	ACSL5
		PGS1	APBB1IP
		SAFB2	LIME1
		TSC22D2	C1orf123
		RCE1	CCDC90B
		SUGP2	TRAF3IP3
		RCL1	WDR67
		HYOU1	GALK1
		GGA2	IRF7
		UBR2	SIPA1
		SLC35A3	TFCP2
		DSTYK	TRADD
		LRIG1	IQGAP1
		RNU4-2	PDCD6
		PDCD4	G3BP1
		ZFAND6	MSRB2
		SYNJ2BP	DNAJC13
		TMCC3	TMEM251
		RAP2C	TMEM71
		TRMT11	TRIM69
		NOL6	CLEC12A
		MARCKSL1	GIMAP7
		METTL22	CYP4V2
		LONRF3	ILMN_1804530
		FAM49A	BST2
		RBM17	NOTCH1
		GORAB	PTGER2
		RAB12	RALA
		CHAMP1	RNASEL
		NCR3LG1	ATXN2
		PIM3	SON
		TIMM23B	SLC9A3R1
		TIMM23B	PDCD6IP
		ROCK1P1	KLRG1
		RGPD8	BTN3A2
		Hs.582113	BCL2L13
		LOC100289019	MAT2B
		ILMN_1710177	ASXL2
		CALR	MRPS6
		CUX1	HDHD2
		GADD45A	RPS2P9
		GBAS	IFI16
		GRB2	SP110
		HNRNPK	IL16
		HOXA5	PRKAR1A
		IL11RA	PRKAR1A
		IRAK1	PSMB8
		KTN1	ZRSR2
		SMAD3	ASH2L
		MGAT5	ZW10
		OPA1	TINF2
		PLCD1	VPS41
		PRNP	IGKV3D-20
		RNY1	TMEM79
		SQLE	RPUSD3
		TFRC	ILMN_1652680
		UBE3A	ILMN_1660439
		ZNF75A	HPCAL1
		ZNF136	IMPDH1
		NRIP1	CCT3
		CACNA1I	CCT3
		DEDD	SUCLG1
		DHRS3	ARPC5
		TOMM20	ATG7
		DHRS9	PYCARD
		SMPDL3A	C9orf114
		SNRNP200	AIDA
		HIC2	DPY30
		RNF19A	PCED1B
		PNISR	RPP25L
		TOR1AIP1	SGK223
		SNORD36A	MTIF3
		PDCD4	TMEM218
		ZBTB44	LOC401397
		MYLIP	DYNC1I2
		C18orf8	EPRS
		TNPO2	LY9
		RWDD1	NDUFA8
		AZIN1	PSMB10
		GET4	STAT1
		RASD1	DHRS9
		RAB8B	AHSA1
		GFOD1	TLR7
		SNRK	FAM198B
		HES6	MS4A7
		ZMIZ1	CCM2
		PDZD4	PIK3AP1
		MLL3	ATP6V0E2
		MLL3	ARHGAP30
		BACH2	ASGR1
		XYLT1	HSPA8
		NOL9	SP110
		ECHDC3	NDUFB5
		ALG9	PLRG1
		PHC3	METTL7A
		RAB11FIP1	CHST15
		PRR7	TMCO1
		CEP78	NAGK
		NBPF3	MS4A6A
		MKI67IP	PPP1R21
		ZNF551	HSD17B4
		CXorf40A	FGL2
		SAT2	FAM198B
		TOE1	XAF1
		WBSCR22	RAB22A
		SBDSP1	ARHGAP30
		FAM209A	ATP5F1
		LOC202781	PSMB9
		C3orf58	HCP5
		DNAJC25	FRAT2
		Hs.522924	DCAF12
		ILMN_1764867	NDUFAF3
		HMGB1P10	MITD1
		ILMN_3247597	GLB1
		TRIM23	LTB
		CASP8	M6PR
		COL9A2	PSMA5
		CREBBP	FIG4
		EDN1	GNPDA1
		ERCC3	RPP40
		ETV3	GCA
		IDH3G	SAMD9
		IGF1R	AFTPH
		LSS	CARD9
		NCL	DCTPP1
		NDUFA1	GLS
		PDPK1	IFNAR1
		PIGH	PRPSAP1
		EXOSC9	GLIPR1
		PSMC2	CRLS1
		RPS7	GSDMD
		SLC3A2	PARP10
		SLC22A4	ANXA2R
		TROVE2	SLC25A20
		SULT1A1	GLRX
		TERF1	TLR5
		TIAL1	DNAJA3
		TMF1	GRAP
		UBE3A	NUB1
		KDM6A	CD27
		ZNF3	SLC35A1
		ZNF207	SNX27
		BRPF1	KLHL22
		CUL2	CD300LF
		ARHGEF7	SAMD3
		MTMR6	LRRN3
		STK17B	PNPO
		CYTH1	VKORC1
		PHACTR2	HVCN1
		RB1CC1	EPSTI1
		MBNL2	SCIMP
		SLC35B1	NCF1
		SPRY1	NCF1C
		SEC24B	CASP1
		UBE2E3	TST
		IVNS1ABP	TPST2
		SNRNP27	MED16
		ATXN2L	SH2D3C
		KAT6B	GIMAP2
		SNHG1	ARFIP1
		PNISR	DEXI
		PITPNC1	COQ5
		ZC3H7A	EGLN2
		MBIP	AMICA1
		DCAF16	LOC100133165
		CDCA4	FLI1
		C10orf118	EOMES
		APPL2	RNF20
		PIDD	FAM111A
		G2E3	C17orf62
		FLVCR2	TNFAIP8
		BIN3	ARHGAP17
		TMX4	ELP3
		GPCPD1	RGS18
		BEX4	PAQR8
		MRPS22	CCR2
		PARP6	RPA2
		CDC42SE2	TLR8
		CLK4	LBH
		CREBZF	ACADM
		ATL2	CD79B
		YTHDC2	ST6GAL1
		C2orf47	ARPC1B
		MUL1	BTK
		FAM188A	RASSF7
		TMEM62	FGD3
		ZNF484	C9orf69
		LLPH	ARL2
		C19orf48	CASP1
		ZFAND2A	RBM14
		ZNF598	P2RY13
		115653	MFSD3
		UHMK1	GBP4
		JMY	PARP1
		NACC2	GPR162
		OTUD1	ATP6V1D
		PHACTR1	METTL13
		TWISTNB	RAB32
		LRRC57	CD79B
		SYCE2	LYZ
		KANSL1	ACTR3
		NRBP2	BTN3A2
		ANKRD36C	DENND2D
		SNORA45	SAMD9L
		Hs.193784	LOC728554
		ILMN_1730549	THEM6
		ILMN_1711699	LRRN3
		ILMN_1812721	C16orf53
		ILMN_1856315	GPBAR1
		ILMN_3191227	MRPS31
		CD5	ICAM2
		CD63	ZMYM6
		CDC42	COA3
		FOXN3	C11orf75
		EIF5A	LYL1
		FRG1	GAPT
		INSIG1	AARS
		SMAD7	OAS1
		PMP22	TNFSF10
		PPP1CB	ZDHHC16
		PTPN12	UBE2L3
		RABGGTB	DCAF7
		SMN1	FCRLA
		SVIL	CLEC12A
		UBE2D3	GIMAP6
		MMP23B	OAS1
		MBTPS1	VPS35
		YAF2	DYNLL1
		SRRM1	GIMAP5
		NGDN	GPBAR1
		NGDN	MKKS
		PNPLA8	RAB10
		MEX3C	SGK223
		MTFP1	RNASE6
		PIGT	STAT1
		CDK5RAP1	APOBEC3G
		ZNF562	GAPT
		HEATR3	CD79B
		CCL28	ILMN_1916256
		NUFIP2	CX3CR1
		DIP2B	GIMAP1
		ZNF317	DYNLL1
		ZNF426	APOBEC3G
		DNAJC30	SLAMF6
		RNF166	CCR2
		UBR3	TLR8
		ZNF513	PCMT1
		RBM33	MSRB1
		TMED4	CCR2
		ANKRD37	MS4A6A
		LOC653698	NFE2
		SNORA8	OAS2
		SNORA42	GIMAP8
		ILMN_1826471	TRA@
			MNDA
			HSPA1A
			GIMAP4
			CX3CR1
