# Supplementary material for: A Comparison of Gene Expression Changes in the Blood of Individuals Consuming Diets Supplemented with Olives, Nuts or Long-Chain Omega-3 Fatty Acids
Source: Nutrients. 2020 Dec 8;12(12):3765. doi: 10.3390/nu12123765 (PMC7762614; doi:10.3390/nu12123765)
Supplement: Supplementary file 1 [file nutrients-12-03765-s001.zip › Table S2.xlsx]

## Sheet: Sheet1
Genes: Venn analysis
The gene in red is shared between the 3 diets
The genes in orange are shared between at least 2 diets
Olive Diets:				Nuts Diet:				OMEGA-3 diet:
38 genes in 2 out of 3 arrays				365 differentially expressed genes				36 genes in 2 out of 4 arrays
GSE28358								GSE12375
GSE75025				GSE28358				GSE48368
GSE87300								GSE48368
								MTAB-48
DOWN	UP			DOWN	UP			DOWN	up 2/4
THBS1	PIAS4			IL8	AP2B1			CRISPLD2	LRIF1
IL8	IFNAR1			AV764378	CREBBP			RGS1	LCMT2
NR4A2	MAP3K1			G0S2	SGSH			IRAK3	PLEKHF1
GABARAPL1	NUP62			SERPINB2	TNFRSF1B			IRS2	YAE1D1
SIK1	DPYD			DUSP1	ZNF142			TREM1	CKS2
HBEGF	MYC			FOSB	CES2			CXCR4	FAM200A
TRIB1	RPS2			NAMPT	PNPLA6			NRIP1	ZBTB9
NFIL3	FAM198B			NFIL3	DTX4			CREB5	CISH
JUN	CASP1			NAMPT	FAM125B			CD69	HCP5
RGS1				FOS	ABR			BAZ2A	TMEM177
CSRNP1				CD55	BRD2			NFIL3	ZNF557
TMEM158				CDKN1A	TRAPPC10			RAB20	TRMT1L
UBE2L3				PDE4B	TGOLN2			SIPA1L2	NAPEPLD
STK17B				DDX3X	NFATC1			BCL6	ZNF614
WWP2				DUSP1	SON			RNASE4	ZNF200
ID1				216609_at	TAZ			RSRC1	TXNDC5
MAN2C1				UBXN4	CES2			PELI1	IGLL1
SYNM				ARPC3	PCSK7			NHSL1
MXD1				ADSS	PPM1F			SNORA12
DUSP2				HIF1A	LPIN2
EREG				ORC5	SETDB1
ATF3				TMF1	CEP250
NR4A1				FAM110B	CDK19
IER2				ITCH	CLEC16A
RGS6				YIPF4	GMEB2
CD83				SEMA3C	CHPF2
SERPINB2				STK17B	ARHGAP17
ADM				ELL2	ARAP3
IVNS1ABP				PPAP2A	ATG9A
				WARS2	PIKFYVE
				MRPL42	C2orf68
				GNAI3	AA102667
				LAPTM4B	TRIO
				ARMC8	AXIN1
				RNF138	LTBP4
				ZNF136	MICAL2
				PPAP2A	KIAA0430
				STK17A	FAM129A
				ECD	CAMSAP1
				RFC3	FLJ42627
				WNT6	BCR
				WDR12	E2F3
				ZNF747	FYN
				NARS2	HCFC1
				DUT	IL10RA
				ZNF835	PPP1R12B
				CLN5	POLG
				DDX10	SPG7
				PDHX	SUPT6H
				MALT1	PRRC2A
				NUDT11	ZNF592
				NXT2	TRAM2
				DLAT	KIAA0195
				IDE	RNF44
				MKI67	DGCR8
				SRD5A1	ZXDC
				PRPF4B	AW574933
				TOMM70A	218570_at
				MCPH1	INPP4A
				213344_s_at	PDE4A
				MKI67	PI4KA
				SPN	UBL4A
				UBE2D2	ZBED1
				UBE2D3	RIMS3
				NUDT15	IQSEC1
				APOM	ZFYVE26
				C2orf43	PLXNB2
				COQ10B	L3MBTL1
				CCT6A	MKL1
				IMPA1	FAM125B
				SLC16A1	43511_s_at
				PPAP2B	221861_at
				USP14	GALNT2
				MALT1	SH3BP2
				TNFAIP8	MICAL2
				NSL1	LRIG2
				PHGDH	KIAA0317
				SRR	NUP210
				CLPB	SIK3
				216114_at	TNPO2
				AK024561	RNF216
				ADK	NBPF1
				BCL3	214980_at
				TLR6	215190_at
				SAMD4A	HTT
				NLE1	PHKA2
				MAGOHB	SON
				DNAJA4	DYRK2
				CCDC132	CBX4
				EIF5A2	PDXK
				CYP20A1	MCM3AP
				TOM1L2	MTMR3
				215819_s_at	KIAA0226
				NM_005758	KIAA0226
				210575_at	CTDSP2
				CCNG1	CLSTN1
				CDH8	WDR37
				CHN1	KDM4B
				ERCC8	MED13L
				IFNAR2	TTLL3
				RPS8	WIZ
				ST13	ABCC10
				NUP54	WIPF2
					215151_at
					NBPF10
					DVL3
					IRS1
					MYO9B
					NOTCH1
					TRIM66
					IQSEC1
					CHERP
					GCN1L1
					KDM4C
					PLXND1
					GGA3
					PHF15
					PTBP2
					HPS4
					DSERG1
					215855_s_at
					SMAD3
					MAN2C1
					TNFAIP1
					TRANK1
					PLXND1
					SIN3B
					FGD2
					BE299495
					NM_024978
					BCL7A
					SPG7
					PPP1R26
					DENND4B
					STAB1
					SZT2
					MACF1
					KIAA0240
					WBP1L
					ZMIZ1
					EP400
					FBXO41
					KIAA0754
					AL049263
					NOTCH2
					RXRA
					SLC7A1
					SNHG3
					KIAA0513
					SSH1
					DDA1
					ZBTB3
					EP300
					PLEC
					FAM53B
					SLC23A2
					GCN1L1
					SZT2
					MED13L
					PIP5K1C
					MACF1
					MACF1
					C2CD2
					ZDHHC11
					NACC2
					CAMSAP1
					221235_s_at
					222034_at
					RERE
					CUX1
					SORL1
					PRRC2A
					BRD3
					SYNE1
					KHNYN
					MAVS
					PKD1P1
					ATP2A2
					NOTCH2
					SEC16A
					ZBTB44
					49111_at
					222369_at
					ADCY9
					RUNX3
					DUSP7
					ITPR3
					ATXN1
					NCOR2
					SRRM2
					NPIP
					NPIP
					PIEZO1
					PCGF3
					ZNF238
					NLRP1
					LARP1
					GALNT10
					PRRC2B
					ADCY7
					IGF2R
					ITPR3
					CACNA2D2
					NLRP1
					FAM125B
					NFATC1
					PDPK1
					MACF1
					TRAPPC10
					IQCE
					KIAA0930
					ASXL1
					219186_at
					MYO9B
					SOLH
					SETD1B
					MACF1
					HECTD4
					220546_at
					TRIO
					NLRP1
					PABPN1
					BZRAP1
					C11orf21
					ASXL1
					IGF2R
					SLC35E2B
					SPEN
					STAB1
					ZC3H4
					PRRC2B
					SCAF4
					CREBBP
					NBEAL2
					SYNE2
					XYLT1
					ZFYVE26
					LOC728392
					MLXIP
					SETBP1
					MLL
					KIF21B
					LINC00341
					PTCH1
					AGAP1
					ATXN1
					ARID1A
					GTF2H2B
					SMAD7
					ZZEF1
					NOTCH2NL
					NKTR
					SPEN
					CDK5R1
					PRPF4B
					217523_at
					215269_at
					TARDBP
					AUTS2
					ZNF652
					Hs.675666
					221899_at
