# Supplementary material for: A Comparison of Gene Expression Changes in the Blood of Individuals Consuming Diets Supplemented with Olives, Nuts or Long-Chain Omega-3 Fatty Acids
Source: Nutrients. 2020 Dec 8;12(12):3765. doi: 10.3390/nu12123765 (PMC7762614; doi:10.3390/nu12123765)
Supplement: Supplementary file 1 [file nutrients-12-03765-s001.zip › Table S3.xlsx]

## Sheet: Sheet1
Enrichemnt networks
Green: Pathways shared between 2 diets
Olive diets: 38 genes in 2/3 arrays
Name KEGG	Hits	Pval	AdjP
Bladder cancer	4/41	6.68e-06	0.00212
Hepatitis B	5/163	0.00012	0.0118
ErbB signaling pathway	4/85	0.000122	0.0118
NOD-like receptor signaling pathway	5/178	0.000182	0.0118
MAPK signaling pathway	6/295	0.00022	0.0118
Kaposi's sarcoma-associated herpesvirus infection	5/186	0.000223	0.0118
Ubiquitin mediated proteolysis	4/137	0.000759	0.0345
Epithelial cell signaling in Helicobacter pylori infection	3/68	0.00115	0.0458
Pertussis	3/76	0.00159	0.0562
Salmonella infection	3/86	0.00227	0.0655
Colorectal cancer	3/86	0.00227	0.0655
TGF-beta signaling pathway	3/92	0.00275	0.0693
GnRH signaling pathway	3/93	0.00283	0.0693
Toll-like receptor signaling pathway	3/104	0.00389	0.0855
PI3K-Akt signaling pathway	5/354	0.00403	0.0855
Malaria	2/49	0.00992	0.197
Legionellosis	2/55	0.0124	0.232
Jak-STAT signaling pathway	3/162	0.0132	0.233
Influenza A	3/167	0.0143	0.24
Mitophagy - animal	2/65	0.017	0.271
RIG-I-like receptor signaling pathway	2/70	0.0196	0.297
Epstein-Barr virus infection	3/201	0.0234	0.323
Proteoglycans in cancer	3/201	0.0234	0.323
HTLV-I infection	3/219	0.0292	0.387
Rheumatoid arthritis	2/91	0.0319	0.402
IL-17 signaling pathway	2/93	0.0332	0.402
Endocrine resistance	2/98	0.0366	0.402
Aldosterone synthesis and secretion	2/98	0.0366	0.402
NF-kappa B signaling pathway	2/100	0.038	0.402
AGE-RAGE signaling pathway in diabetic complications	2/100	0.038	0.402
Chagas disease (American trypanosomiasis)	2/103	0.0401	0.411
NUTS diet:
Name KEGG	Hits	Pval	AdjP
Notch signaling pathway	7/48	1.03e-05	0.00328
Thyroid hormone signaling pathway	9/116	0.0001	0.0159
cAMP signaling pathway	12/212	0.000152	0.0161
Hepatitis B	10/163	0.000289	0.0187
Pathways in cancer	20/530	0.000294	0.0187
Oxytocin signaling pathway	9/153	0.000793	0.0344
Kaposi's sarcoma-associated herpesvirus infection	10/186	0.00082	0.0344
Endocrine resistance	7/98	0.000995	0.0344
Phosphatidylinositol signaling system	7/99	0.00106	0.0344
Melanogenesis	7/101	0.00119	0.0344
Inositol phosphate metabolism	6/74	0.00119	0.0344
Endocytosis	11/244	0.00191	0.0505
Breast cancer	8/147	0.00254	0.0621
Basal cell carcinoma	5/63	0.00338	0.0767
Choline metabolism in cancer	6/99	0.0052	0.11
HTLV-I infection	9/219	0.00885	0.175
Cholinergic synapse	6/112	0.00937	0.175
Phospholipase D signaling pathway	7/148	0.00992	0.175
Regulation of lipolysis in adipocytes	5/55	0.0117	0.196
Wnt signaling pathway	7/158	0.0139	0.2
Cell cycle	6/124	0.015	0.2
Morphine addiction	5/91	0.0157	0.2
Th1 and Th2 cell differentiation	5/92	0.0163	0.2
Autophagy - animal	6/128	0.0173	0.2
Longevity regulating pathway - multiple species	4/62	0.0176	0.2
cGMP-PKG signaling pathway	7/166	0.0178	0.2
Influenza A	7/167	0.0183	0.2
Purine metabolism	6/130	0.0185	0.2
FoxO signaling pathway	6/132	0.0198	0.2
Glycerophospholipid metabolism	5/97	0.0201	0.2
Circadian entrainment	5/97	0.0201	0.2
Prostate cancer	5/97	0.0201	0.2
Non-small cell lung cancer	4/66	0.0217	0.209
T cell receptor signaling pathway	5/101	0.0235	0.218
Signaling pathways regulating pluripotency of stem cells	6/139	0.0248	0.218
Renal cell carcinoma	4/69	0.0251	0.218
Chagas disease (American trypanosomiasis)	5/103	0.0253	0.218
Bladder cancer	3/41	0.0281	0.232
Adherens junction	4/72	0.0288	0.232
Th17 cell differentiation	5/107	0.0292	0.232
Gastric acid secretion	4/75	0.0328	0.254
Chronic myeloid leukemia	4/76	0.0342	0.259
Glycosaminoglycan biosynthesis - chondroitin sulfate / dermatan sulfate	2/20	0.0407	0.301
Proteoglycans in cancer	7/201	0.0439	0.309
Cocaine addiction	3/49	0.0443	0.309
Cellular senescence	6/160	0.0447	0.309
Lysosome	5/123	0.0486	0.325
Platelet activation	5/124	0.05	0.325
OMEGA-3: 36 genes in 2/4 arrays
Name KEGG	Hits	Pval	AdjP
Longevity regulating pathway	2/89	0.0109	1
Insulin resistance	2/108	0.0157	1
AMPK signaling pathway	2/120	0.0192	1
FoxO signaling pathway	2/132	0.023	1
cGMP-PKG signaling pathway	2/166	0.0352	1
Herpes simplex infection	3/492	0.055	1
Primary immunodeficiency	1/37	0.065	1
Vasopressin-regulated water reabsorption	1/44	0.0768	1
Type II diabetes mellitus	1/46	0.0802	1
Intestinal immune network for IgA production	1/49	0.0852	1
VENN ANALYSIS of the Pathways
[Olive diets] and [Nuts diets]:	[Nuts diets] and [Omega-3 diets]:	[Olive diets]:	[Nuts diets]:	[Omega-3 diets]:
Bladder cancer	cGMP-PKG signaling pathway	ErbB signaling pathway	Notch signaling pathway	Longevity regulating pathway
Hepatitis B	FoxO signaling pathway	NOD-like receptor signaling pathway	Thyroid hormone signaling pathway	Insulin resistance
Kaposi's sarcoma-associated herpesvirus infection		MAPK signaling pathway	cAMP signaling pathway	AMPK signaling pathway
Influenza A		Ubiquitin mediated proteolysis	Pathways in cancer	Herpes simplex infection
Proteoglycans in cancer		Epithelial cell signaling in Helicobacter pylori infection	Oxytocin signaling pathway	Primary immunodeficiency
HTLV-I infection		Pertussis	Phosphatidylinositol signaling system	Vasopressin-regulated water reabsorption
Endocrine resistance		Salmonella infection	Melanogenesis	Type II diabetes mellitus
Chagas disease (American trypanosomiasis)		Colorectal cancer	Inositol phosphate metabolism	Intestinal immune network for IgA production
		TGF-beta signaling pathway	Endocytosis
		GnRH signaling pathway	Breast cancer
		Toll-like receptor signaling pathway	Basal cell carcinoma
		PI3K-Akt signaling pathway	Choline metabolism in cancer
		Malaria	Cholinergic synapse
		Legionellosis	Phospholipase D signaling pathway
		Jak-STAT signaling pathway	Regulation of lipolysis in adipocytes
		Mitophagy - animal	Wnt signaling pathway
		RIG-I-like receptor signaling pathway	Cell cycle
		Epstein-Barr virus infection	Morphine addiction
		Rheumatoid arthritis	Th1 and Th2 cell differentiation
		IL-17 signaling pathway	Autophagy - animal
		Aldosterone synthesis and secretion	Longevity regulating pathway - multiple species
		NF-kappa B signaling pathway	Purine metabolism
		AGE-RAGE signaling pathway in diabetic complications	Glycerophospholipid metabolism
			Circadian entrainment
			Prostate cancer
			Non-small cell lung cancer
			T cell receptor signaling pathway
			Signaling pathways regulating pluripotency of stem cells
			Renal cell carcinoma
			Adherens junction
			Th17 cell differentiation
			Gastric acid secretion
			Chronic myeloid leukemia
			Glycosaminoglycan biosynthesis - chondroitin sulfate / dermatan sulfate
			Cocaine addiction
			Cellular senescence
			Lysosome
			Platelet activation
