# Supplementary material for: A Comparison of Gene Expression Changes in the Blood of Individuals Consuming Diets Supplemented with Olives, Nuts or Long-Chain Omega-3 Fatty Acids
Source: Nutrients. 2020 Dec 8;12(12):3765. doi: 10.3390/nu12123765 (PMC7762614; doi:10.3390/nu12123765)
Supplement: Supplementary file 1 [file nutrients-12-03765-s001.zip › Table S4.xlsx]

## Sheet: Sheet1
Transcription factor analysis
Olive diets: 38 genes (in 2/3 arrays)												NUTS diet:												OMEGA-3 diet: 36 genes (in 2/4 arrays)
ENCODE result:				JASPAR result:				ChEA result:				ENCODE result:				JASPAR result:				ChEA result:				ENCODE result:				JASPAR result:				ChEA result:
Label	Degree	Betweenness		Label	Degree	Betweenness		Label	Degree	Betweenness		Label	Degree	Betweenness		Label	Degree	Betweenness		Label	Degree	Betweenness		Label	Degree	Betweenness		Label	Degree	Betweenness		Label	Degree	Betweenness
CHD1	14	439.13		FOXC1	23	846.73		SOX2	28	419.58		TFDP1	85	2743.69		FOXC1	175	14914.5		SPI1	181	4670.07		MAZ	10	931.96		GATA2	21	607.94		SOX2	19	549.34
KDM5B	14	318		GATA2	19	540.3		EGR1	26	360.14		SMAD5	73	2058.54		GATA2	136	9263.21		MYC	173	4064.51		CEBPG	9	664.83		FOXC1	18	409.29		FLI1	18	553.57
PHF8	14	318		YY1	15	263		RUNX1	25	334.32		KDM5B	73	1627.99		E2F1	97	4423.35		HNF4A	159	3487.96		SAP30	9	506.73		YY1	16	392.09		RUNX1	18	516.11
SAP30	14	318		HINFP	12	260.37		STAT3	23	247.18		SAP30	73	1627.99		YY1	91	4363.94		EGR1	158	3323.5		PHF8	9	506.73		FOXL1	13	239.37		EGR1	17	510.72
MAZ	12	298.64		NFKB1	12	191.25		NANOG	20	203.59		PHF8	73	1627.99		TFAP2A	83	3582.66		SOX2	154	3134.23		KDM5B	9	506.73		TP53	11	203.64		AR	17	446.45
SIN3A	12	295.54		E2F1	11	146.18		TP63	20	186.68		MAZ	72	2096.77		NFIC	77	2886.97		RUNX1	144	2818.28		ATF1	8	814.56		SRF	11	190.54		MYC	17	421.38
TFDP1	11	400.52		CREB1	11	136.25		TP53	19	184.04		ELF1	67	1677.21		FOXL1	71	2048.75		FLI1	142	2893.36		ZNF644	8	801.13		E2F1	11	188		STAT3	16	322.13
ZNF24	11	358.25		TFAP2A	10	144.22		SUZ12	19	166.84		KLF9	66	1424.59		USF2	66	1931.41		CREM	141	2477.3		SIN3A	8	765.02		HINFP	11	118.74		PPARG	15	345.29
ZFX	11	277.77		USF2	9	157.41		FLI1	18	189.89		ZNF580	63	1390.58		NFKB1	65	1833.64		MITF	137	2341.04		TFDP1	8	551.27		TFAP2A	9	154.65		SPI1	15	325.54
MLLT1	10	500.09		GATA3	8	100.96		MITF	18	189.49		SIN3A	61	1520.85		SRF	61	1992.44		AR	130	2164.74		CREB3L1	8	421.44		STAT3	9	87.87		TAL1	15	302.95
TAF7	10	329.93		SRF	8	62.98		AR	18	168.24		ZBTB11	59	1566.64		PPARG	60	1958.49		STAT3	127	2093.4		ZFP2	8	311.04		NFKB1	8	127.52		NANOG	13	239.4
KLF11	10	251.92		FOXL1	8	44.13		SMAD4	18	165.39		IRF1	59	1141.52		CREB1	59	1562.17		TP63	126	2074.21		ZBTB7A	7	633.38		PPARG	8	104.37		E2F1	13	230.84
GTF2F1	10	240.01		MAX	7	67.82		SMAD3	18	151.52		GTF2E2	58	1320.69		SP1	58	1295.11		TP53	119	1861.31		SMAD5	7	547.01		USF2	8	104.35		SMAD4	13	217.95
RXRB	10	216.72		PRRX2	6	57.34		GATA2	17	162.95		CREB3L1	58	1267.5		HINFP	56	1116.55		E2F1	119	1844.94		ZNF501	7	452.95		JUND	7	98.41		TFAP2C	12	224.5
RAD21	10	215.12		NFIC	6	38.38		POU5F1	17	121.91		TGIF2	58	1087.9		TP53	51	1403.96		NANOG	115	1527.32		HMG20B	7	426.77		NFIC	7	87.74		CREM	12	223.87
ELF1	10	157.47		HNF4A	5	33.92		E2F1	17	115.92		HMGN3	58	927.72		SREBF1	51	1336.35		POU5F1	110	1479.22		FOSL1	7	332.15		RELA	7	80.56		GATA2	12	183.65
ZNF580	9	211.69		HOXA5	5	32.54		TRIM28	16	142.48		ZNF76	57	1207.12		JUN	51	1020.8		CREB1	107	1405.74		RERE	7	332.15		JUN	7	73.39		SIN3B	12	163.59
HBP1	9	187.22		STAT3	5	26		CREB1	16	122.76		ZFX	55	1388.18		MAX	50	1056.54		GATA2	107	1377.36		ZNF197	7	332.15		CEBPB	7	71.03		GATA1	12	160.5
NR2F6	9	164.86		RELA	5	21.35		CREM	15	114.31		SP1	55	1076.22		RELA	49	1232.69		GATA1	103	1183.7		IRF1	7	322.49		POU2F2	7	52.35		RUNX2	11	180.15
GTF2E2	9	150.3		CEBPB	4	198.23		SPI1	15	113.78		ZFP2	54	1195.73		POU2F2	45	828.32		PPARG	100	1248.6		TAF7	7	321.71		HNF4A	7	36.84		KLF4	11	166.31
SMAD5	9	148.79		FOS	4	34.19		SMARCA4	15	109.57		MXD3	54	816.11		NFYA	45	789.77		SMAD4	87	884.96		ZNF580	7	293.8		STAT1	6	69.58		CREB1	11	164.38
BCL11B	9	147.3		JUND	4	18.73		MTF2	14	99.76		ZNF24	53	1087.87		KLF5	43	908.4		TCF4	85	866.2		ARID4B	7	268.35		FOS	6	49.35		TCF4	11	144.09
ZNF2	9	137.72		POU2F2	4	17.95		GATA1	14	95.07		BCL11B	52	869.5		HOXA5	42	911.78		REST	84	956.14		TFE3	7	177.67		CREB1	6	41.85		VDR	10	202.28
NFRKB	9	111.92		PPARG	4	16.82		TCF3	14	91.67		HBP1	51	858.72		E2F6	42	718.15		KDM5B	84	799.08		WRNIP1	6	613.12		IRF2	5	54.16		HNF4A	10	183.99
ZFP2	9	109.71		E2F6	4	13.24		PPARG	14	88.24		ZBTB7A	51	857.59		MEF2A	41	750.13		FOXA2	84	748.92		ZEB1	6	500.3		HOXA5	5	51.03		TP63	10	176.7
PPARG	8	313.93		EGR1	4	11.93		KLF4	14	78.77		POLR2A	50	845.59		GATA3	39	763.29		TFAP2C	82	804.34		GABPA	6	432.73		GATA3	5	50.23		BACH1	10	164.27
SUPT5H	8	255.1		STAT1	4	10.39		SMAD2	14	77.22		GLIS2	49	1792.75		STAT3	39	639.94		KLF4	81	784.71		ZNF24	6	394.62		NFYA	5	47.01		POU5F1	10	141.21
RARA	8	242.47		IRF2	3	14.74		TFAP2C	13	82.46		CHD1	48	1078.75		USF1	36	462.14		TAL1	80	812.88		ETS1	6	365.57		RUNX2	5	25.09		SUZ12	10	136.74
NR2F1	8	149.95		RUNX2	3	14.49		SIN3B	13	79.82		ARID4B	48	1042.23		HNF4A	34	517.81		TRIM28	78	792.23		EED	6	323.38		SREBF2	5	24.92		ZNF217	9	124.42
CREB3L1	8	144.46		PRDM1	3	13.28		EOMES	13	74.47		NR2F6	48	1035.75		NRF1	32	572.41		E2F4	77	698.46		NRF1	6	304.42		SP1	5	24.64		TP53	9	113.43
NR2C2	8	136.12		ARID3A	3	11.7		TCF4	13	73.67		ZNF610	48	900.61		TEAD1	29	393.58		PPARD	73	748.01		HIC1	6	281.07		KLF5	5	24.32		SETDB1	9	111.53
ZNF644	8	132.58		USF1	3	11.6		DMRT1	12	77.02		ATF1	48	870.88		FOXA1	28	494.2		ZFX	72	632.04		PPARG	6	248.04		ESR1	4	42.1		HOXB4	9	110.63
KLF16	8	98.58		PAX2	3	10.5		EP300	12	74.06		ZNF501	47	1407.69		RUNX2	27	300.53		SOX9	71	621.47		KLF16	6	247.2		NR2F1	4	31.28		MITF	9	97.19
IRF1	8	94.54		FOXA1	3	10.18		PHF8	12	73.25		ZBTB26	47	716.15		FOXF2	26	529.35		FOXP1	70	697.26		KLF8	6	245.3		ELK4	4	31.17		ATF3	8	109.6
EED	7	400.35		TFAP2C	3	9.96		WT1	12	70.33		KLF16	46	672.03		STAT1	26	525.13		ERG	67	567.35		L3MBTL2	5	345.66		ZNF354C	4	31.05		NR0B1	8	103.07
ATF1	7	395.58		NR3C1	3	9.35		PPARD	12	56.2		NFRKB	45	590.97		EGR1	26	238.44		SUZ12	66	519.06		ZNF76	5	304.94		SREBF1	4	23.97		TRIM28	8	100.16
ZKSCAN1	7	294.81		MEF2A	3	9.3		FOXP1	11	68.01		MLLT1	44	1411.77		ESR1	25	391.38		TET1	64	507.79		KLF7	5	291.09		MAX	4	22.07		CEBPB	8	97.47
ETV4	7	293.37		TP53	3	8.65		OLIG2	11	55.2		MXD4	44	903.77		ZNF354C	25	326.64		TCF3	63	445.97		ZBTB26	5	281.1		BRCA1	4	19.88		SMARCA4	8	87.92
FOXM1	7	256.68		NRF1	3	8.23		REST	11	51.42		TAF7	43	762.51		TP63	25	296.1		RUNX2	62	834.64		POLR2A	5	271.41		TEAD1	4	13.25		FOXO3	8	86.6
IRF4	7	256.68		KLF5	3	8.01		SETDB1	11	51.13		ZBTB33	42	1031.46		PRDM1	25	176.34		ASH2L	62	446.51		ELF1	5	270.05		NR3C1	4	12.01		SALL4	8	86.19
EGR1	7	256.68		ELK1	3	7.27		RNF2	11	51.11		DMAP1	42	962.15		ELK4	24	331.25		FOXO3	57	390.42		ZNF71	5	246.33		ELK1	3	33.08		GFI1B	8	82.52
MYNN	7	234.8		ESR1	3	7.14		E2F4	11	49.76		WRNIP1	42	937.01		PRRX2	24	262.9		MYCN	56	397.98		GMEB2	5	221.7		FOXA1	3	18.15		PPARD	7	180.05
WRNIP1	7	229.41		BRCA1	3	6.87		SRY	10	61.07		HDGF	42	762.07		BRCA1	23	706.78		YY1	56	375.6		HCFC1	5	211.17		USF1	3	17.53		MEF2A	7	74.62
ZBTB7A	7	218.95		SP1	3	6.58		RELA	10	50.27		ZNF423	42	676.27		SREBF2	23	277.81		SMARCA4	55	345.06		KLF11	5	204.08		MEF2A	3	16.94		MTF2	7	65.76
ID3	7	207.68		SREBF1	3	3.22		EZH2	10	49.48		NR4A1	42	617.8		ARID3A	22	224.01		VDR	53	340.18		ARNT	5	203.62		PRRX2	3	12.22		NFE2L2	7	61.56
NCOR1	7	163.46		NKX3-2	2	3.96		TAL1	10	48.83		ID3	42	575.36		CEBPB	22	189.92		RCOR3	53	292.61		NCOR1	5	196.22		E2F6	3	9.75		ESR1	7	60.73
BHLHE40	7	138.23		EN1	2	3.36		MECOM	10	48.49		KLF1	41	697.92		ELK1	21	328.3		SCLY	52	329.32		YY1	5	194.7		ARID3A	3	9.11		MECOM	7	59.02
ZBTB33	7	134.25		SOX17	2	2.95		ZNF217	10	42.83		NRF1	41	660.95		TFAP2C	20	282.46		DMRT1	52	322.35		ZHX2	5	188.18		NKX3-2	3	8.83		TCF3	7	58.72
MXD3	7	122.82		TP63	2	2.05		STAT4	10	40.97		SMARCA5	41	518.45		IRF2	20	216.79		YAP1	52	274.07		TCF7	5	187.14		PRDM1	3	6.55		TET1	7	55.06
DRAP1	7	119.79		FOXF2	2	1.89		SOX9	10	38.51		E2F5	41	518.45		PAX2	20	144		EOMES	50	298.75		REST	5	173.65		TFAP2C	3	5.82		SMAD3	7	47.64
RFXANK	7	117.4		NFYA	2	1.61		XRN2	10	38		ELK1	41	513		NR2F1	17	165.16		WT1	50	246.2		ZFP64	5	156.82		FOXI1	2	25.57		CTNNB1	6	101.46
TGIF2	7	110.88		NR2E3	2	1.48		ZNF281	10	32.95		MYNN	41	498.08		NKX3-2	17	145.96		MECOM	49	294.52		ZNF610	5	154.28		SOX9	2	8.83		PBX1	6	67.38
ZBTB26	7	108.7		SOX9	1	0		ESR1	9	41.41		KLF7	41	490.71		JUND	17	103.71		MTF2	49	270.19		ELK1	5	141.48		SRY	2	8.83		MYBL2	6	67.29
KDM1A	7	105.84		REL	1	0		HNF4A	9	32.97		FOXM1	40	432.61		NR3C1	14	117.82		ESR1	49	241.56		CREB1	5	139.15		FEV	2	8.66		EOMES	6	57.5
ZNF76	7	105.43		ZNF354C	1	0		CUX1	9	32.51		EGR1	40	432.61		SPIB	13	104.49		TBX5	47	273.26		MTA2	5	136		ELF5	2	4.29		RCOR1	6	52.61
NRF1	7	100.12		PDX1	1	0		LMO2	8	34.78		IRF4	40	432.61		REL	10	125.6		GFI1B	47	258.3		TEAD1	5	117.14		TP63	2	4.05		GATA4	6	49.81
ZNF639	7	97.83		SOX5	1	0		SOX17	8	32.79		ZNF71	39	651.88		PDX1	10	56.82		NFE2L2	45	235.17		ETV4	5	112.25		EGR1	2	3.95		DMRT1	6	48.33
RCOR2	7	93.19		ARNT	1	0		VDR	8	32.73		SMARCE1	39	511.32		EN1	10	34.36		KLF1	45	226.42		FOXJ2	5	103.68		PAX2	2	3.42		STAT4	6	47.41
SMC3	7	89.6		ELF5	1	0		CCND1	8	32.12		NR2F1	39	511.32		NKX3-1	8	29.26		TEAD4	45	223.67		TGIF2	5	103.13		SOX5	2	2.78		SRY	6	45.36
GLI4	7	80.82		NFYB	1	0		RCOR3	8	31.9		REST	39	508.53		NKX2-5	8	25.55		ZNF217	45	180.47		SOX5	5	88.49		REST	1	0		YAP1	6	40.38
L3MBTL2	7	74.19						RUNX2	8	31.36		CCNT2	39	387.81		SOX5	7	12.24		KDM5A	44	296.38		SSRP1	5	88.34		RREB1	1	0		EP300	6	40.09
ZFP37	7	69.59						YAP1	8	30.17		ZNF2	38	668.28		FOXI1	6	29.47		TCF7	44	225.39		CBFB	4	310.54		PLAG1	1	0		AHR	6	36.98
ZEB1	7	69.51						HOXB4	8	29.98		SP2	38	657.57		SRY	6	18.35		CCND1	43	244.14		ZNF558	4	309.7		PAX6	1	0		ARNT	6	36.98
ZNF394	7	67.76						GFI1B	8	28.97		INSM2	38	638.35		SOX10	6	10.46		CEBPB	42	245.58		ZNF207	4	259		NHLH1	1	0		ASH2L	6	30.9
MXD4	6	312.5						ELK1	8	26.47		ZFP64	38	497.56		FOXD1	5	15.59		SRY	42	235.78		ZNF423	4	221.45		INSM1	1	0		E2F4	5	56.51
NFIC	6	192.65						ZFX	7	26.15		SIRT6	38	457.77		FOXO3	4	10.1		ZNF281	42	218.74		MLLT1	4	185.11		CTCF	1	0		PHF8	5	43.31
EZH2	6	164.19						SCLY	7	25.17		SMARCA4	38	457.77		ELF5	4	5.52		CTNNB1	41	196.06		ETV1	4	163.84		IRF1	1	0		KDM5B	5	42.87
KLF1	6	151.6						CNOT3	7	22.26		ZHX2	38	333.18		ARNT	4	3.06		GATA4	41	190.75		MYB	4	162.33		PBX1	1	0		EZH2	5	38.47
MTA2	6	151.51						CEBPB	7	21.64		KLF8	37	611.39		HLF	3	7.49		FOXP3	40	279.38		ZNF589	4	145.66		HLF	1	0		SOX17	5	33.08
KLF13	6	147.37						NR3C1	7	20.98		MBD1	37	574.85		MYB	3	5.58		MYBL2	40	206.93		BACH1	4	138.36		NR4A2	1	0		FOXP1	5	32.62
FOXJ2	6	116.42						JARID2	7	20.97		ZNF324	37	550.23		E2F4	3	2.93		SMAD2	40	148.01		MIXL1	4	138.36		ESR2	1	0		TFCP2L1	5	32.44
TEAD3	6	112.99						SALL4	7	20.64		BCOR	37	539.17		SOX17	3	2.76		PRDM14	39	152.82		ZNF324	4	118.11		FOXD1	1	0		NR1H3	5	31.29
ESRRA	6	94.33						TFCP2L1	7	19.95		NFYC	37	437.79		FEV	3	2.02		SALL4	39	148.11		MLX	4	104.04		FOXO3	1	0		CCND1	5	30.76
NFIA	6	82.97						GATA4	7	19.17		ZNF639	37	412.8		NFATC2	3	1.28		TFAP2A	38	254.53		ZNF335	4	103.14		NKX3-1	1	0		SREBF2	5	30.26
TRIM28	6	79.9						PRDM14	7	17		SSRP1	37	371.47		NOBOX	2	1.69		HOXC9	38	201.44		SUPT5H	4	98.61		REL	1	0		FOXP3	5	29.54
KLF9	6	79						ESR2	7	13.65		GATAD1	36	425.49		ESRRB	2	1.64		OLIG2	38	179.52		MBD1	4	94.77		SPIB	1	0		WT1	5	27.52
ADNP	6	75.25						TTF2	7	9.34		KLF11	36	284.46		REST	2	0.05		TFCP2L1	38	177.7		ZFP37	4	89.4		PDX1	1	0		SOX9	5	27.44
MBD1	6	71.66						RCOR1	6	22.77		ZNF644	35	686.17		RREB1	2	0.05		FOXP2	38	161.78		KLF9	4	81.01		FOXF2	1	0		ERG	5	26.87
ZNF610	6	65.13						BACH1	6	16.75		KLF6	35	518.22		PLAG1	2	0.05		EZH2	37	150.79		RXRB	4	78.67		NRF1	1	0		STAT5A	5	25.58
HDGF	6	64.79						MYBL2	6	15.58		TFE3	35	469.02		PAX6	2	0.05		ATF3	37	145.05		NR2C2	4	73.68		HNF1B	1	0		LMO2	5	24.01
ZBTB11	6	64.61						NFIB	6	14.75		CBFB	35	465.94		NHLH1	2	0.05		ELK1	36	175.32		ID3	4	72.62						TEAD4	5	23.64
TRIM24	6	61.05						MYB	6	12.94		BCL11A	35	433.41		INSM1	2	0.05		SOX17	35	142.37		TFAP4	4	69.59						ZFX	5	19.63
SSRP1	6	60.95						MYCN	6	11.29		KLF13	35	352.37		CTCF	2	0.05		DACH1	34	155.4		MYNN	4	66.96						NOTCH1	4	41.46
ZNF423	6	59.35						TBP	6	10.28		TRIM28	34	553.27		IRF1	2	0.05		NR3C1	34	136.04		MXD4	4	65.46						TBP	4	30.89
ZNF101	6	56.89						BMI1	6	8.82		RXRB	34	402.6		PBX1	2	0.05		MYB	34	133.58		THRB	4	58.87						SCLY	4	26.3
KLF6	6	48.95						RAD21	6	6.83		TEAD3	34	397.67		NR4A2	2	0.05		PRDM5	33	147.71		HBP1	4	47.88						MYB	4	24.47
ZNF623	6	45.24						NUCKS1	6	5.95		NCOA1	34	362.08		ESR2	2	0.05		PHF8	33	129.48		ZBTB11	4	39.94						NR3C1	4	22.15
HIC1	6	43.58						PHC1	6	4.96		SMAD4	33	424.84		SOX9	2	0.05		RBPJ	32	139.97		SP3	3	328.79						CUX1	4	21.88
ARID4B	6	40.35						POU3F2	5	13.02		ZNF589	33	413.07		RUNX1	1	0		HOXB4	32	132.08		TBX21	3	195.11						RAD21	4	21.19
ZNF207	5	151.97						FOXP3	5	12.83		GABPA	33	402.73		KLF4	1	0		STAT4	32	115.14		BCL11B	3	122.91						JUN	4	20.3
JUND	5	148.99						ASH2L	5	11.83		GTF2F1	33	372.85		NR2E3	1	0		MEIS1	32	104.93		GTF2F1	3	118.43						NACC1	4	20.08
ETV1	5	114.9						FOXO3	5	9.78		ZNF341	32	614.97		GATA1	1	0		TTF2	31	137.87		HDAC1	3	98.24						FOXA2	4	18.97
CBFB	5	103.22						FOXA2	5	9.09		HIC1	32	487.48						JUN	31	117.37		ZNF263	3	94.59						HSF1	4	18.89
GTF2A2	5	99.37						TFEB	5	8.85		SP3	32	476.49						XRN2	29	112.87		PRDM10	3	88.76						RNF2	4	17.01
THRB	5	85.26						TFAP2A	5	8.49		RARA	32	359.15						NR0B1	29	91.99		GATA1	3	85.37						BMI1	4	16.73
NFE2L2	5	77.18						DNAJC2	5	8.17		GATA4	32	227.62						RELA	28	106.71		KLF6	3	75.94						DNAJC2	4	16.49
TRIM22	5	73.43						ERG	5	8.09		PPARG	31	531.76						ETS1	28	104.15		INSM2	3	74.75						MYCN	4	15.87
TFE3	5	72.24						NR1H3	5	7.83		FOXJ2	31	457.04						NUCKS1	28	77.99		DPF2	3	73.19						MEIS1	4	15.78
TARDBP	5	70.12						CTNNB1	5	7.57		ETV4	31	350.49						BACH1	27	97.54		CUX1	3	72.77						POU3F2	4	15.6
FOSL1	5	68.64						ELF5	5	6.78		ZBTB40	30	408.51						SRF	27	86.13		TRIM28	3	67.69						HOXC9	4	13.6
HCFC1	5	66.65						KLF1	5	6.32		IKZF1	30	311.36						ZFP42	27	74.69		SP7	3	66.35						ESR2	4	13.47
NFYC	5	66.63						YY1	4	9.67		NCOR1	30	192.08						TBP	26	106.78		CCNT2	3	65.6						PRDM14	4	12.81
GATA4	5	65.5						IRF8	4	8.95		L3MBTL2	29	896.88						ESRRB	26	81.72		HMGN3	3	65.26						ELK1	4	10.96
CCNT2	5	65.07						NFE2L2	4	7.3		HDAC1	29	390.59						CNOT3	26	71.1		CHD1	3	64.9						SOX11	3	16.27
GMEB2	5	55.44						MEF2A	4	6.58		ZEB1	29	369.11						RNF2	25	226.64		ZNF394	3	64.35						YY1	3	14.96
ZFP64	5	54.11						HOXC9	4	6.04		MLX	29	351.98						LMO2	25	71.87		KLF1	3	64.31						CEBPA	3	13.69
CEBPG	5	53.67						RBPJ	4	6.02		SP7	29	336.53						IRF8	25	68.54		HMG20A	3	63.29						REST	3	12.3
INSM2	5	52.34						SIN3A	4	6.01		BCL6	29	307.61						MEF2A	25	56.35		ZNF101	3	62.83						PDX1	3	11.5
MEF2D	5	50.13						MEIS1	4	5.66		HMG20B	29	294.83						PBX1	24	71.55		RARA	3	61.5						TBX5	3	10.16
MTA1	5	49.26						DACH1	4	5.5		SOX13	29	253.14						TBX3	24	57.3		ZNF382	3	59.94						STAT6	3	9.8
CREB1	5	48.52						NOTCH1	4	4.41		CREM	28	432.32						ELF1	23	74.37		TRIM24	3	59.58						NFIB	3	9.49
KLF8	5	43.41						KDM5B	4	4.1		ZNF394	28	418.07						POU3F2	23	67		GATA2	3	55.46						FOXO1	3	9.36
EBF1	5	43.21						GATA3	4	4.06		ZNF143	28	394.44						RAD21	23	65.63		EGR2	3	55.46						TAF7L	3	9.22
DEK	5	39.63						FOXP2	4	2.55		ELF3	28	378.68						NR1I2	23	61.21		DMAP1	3	53.95						FOXP2	3	8.98
SMAD4	5	38.65						CDX2	4	1.65		YY1	28	342.77						PADI4	23	59.02		NR2F1	3	52.73						NUCKS1	3	8.34
ZNF71	5	38.32						EED	4	0		ZNF623	28	321.48						ARNT	23	57.19		DRAP1	3	52.73						PHC1	3	8.18
BACH1	5	37.71						TEAD4	3	4.26		ZNF101	28	282.74						PAX3	22	71.21		TEAD3	3	51.65						GATA3	3	7.94
MIXL1	5	37.71						SREBF2	3	4.25		MEF2D	28	277.92						SOX11	22	55.04		ZNF18	3	50.81						ELF5	3	7.7
ZHX2	5	36.93						PAX3	3	3.34		WT1	28	275.3						CTCF	21	53.81		SOX13	3	50.4						RBPJ	3	7.53
POLR2A	5	34.04						ARNT	3	3.29		ESRRA	28	241.25						DCP1A	21	51.04		ZNF584	3	49.9						ESRRB	3	6.35
HMGN3	5	33.59						STAT6	3	3.2		FOXA3	27	342.57						RCOR1	21	48.18		ZFX	3	49.21						SMAD2	3	5.89
RNF2	5	32.04						TET1	3	2.9		GLI4	27	327.61						JARID2	19	47.42		CDC5L	3	46.74						RELA	3	5.58
BCL6	5	30.57						CLOCK	3	2.8		ZNF83	27	311.05						THAP11	19	42.78		RFXANK	3	46.44						TBX3	3	4.78
ELK1	5	28.18						CEBPA	3	2.48		RFXANK	27	254.12						HSF1	19	41.28		NFIA	3	44.09						KLF1	3	4.65
ZNF335	5	19.34						LYL1	3	2.19		ZFP37	27	234.98						TAF7L	19	38.5		NFRKB	3	39.84						EWSR1	2	5.84
REST	5	19.34						ESRRB	3	1.96		CEBPG	27	233.7						CDX2	19	27.54		NR2F6	3	38.44						ELF1	2	5.45
EGR2	5	15.43						SREBF1	3	1.95		LEF1	27	185.18						BMI1	18	48.71		ZNF2	3	38.37						CRX	2	5.21
FOS	4	186.88						CTCF	3	1.84		ETV1	26	373.11						EWSR1	18	42.79		MAFK	3	37.53						PRDM5	2	4.43
TCF7	4	154.05						NR0B1	3	1.73		NR2C2	26	353.15						CHD1	18	42.7		IRF4	3	36.09						SREBF1	2	4.21
POU2F2	4	107.55						TBX3	3	1.62		ZNF18	26	254.85						DNAJC2	18	38.98		EGR1	3	36.09						CLOCK	2	4.05
SMARCA5	4	106.16						EWSR1	3	1.33		NFIA	26	170.11						CLOCK	18	37.89		FOXM1	3	36.09						ASXL1	2	3.73
E2F5	4	106.16						PADI4	3	1.1		KDM1A	26	165.85						SREBF1	18	34.7		SMAD4	3	36.07						TFAP2A	2	3.69
ZNF143	4	64.81						HSF1	3	0.97		EED	25	497.45						SREBF2	17	35.34		CREB3	3	30.31						TTF2	2	3.08
TBX21	4	64.25						ASXL1	2	1.67		STAT1	25	385.71						STAT6	17	33.38		TRIM22	3	29						JARID2	2	2.79
NCOA1	4	61.44						PAX6	2	1.67		MTA2	25	319.08						SIN3A	17	32.35		GTF2E2	3	28.21						ZNF281	2	2.77
THRAP3	4	43.94						RARG	2	1.15		ZNF175	25	314.31						AHR	17	30.98		GATAD1	3	28.01						THAP11	2	2.69
SMARCE1	4	42.34						ZFP42	2	1.13		ZNF121	25	241.2						TFEB	17	28.65		ATF4	3	24.83						KDM5A	2	2.61
RERE	4	41.02						TAF7L	2	0.99		POLR2H	25	231.58						PDX1	16	30.42		FOXA3	3	18.49						SRF	2	2.53
ZNF197	4	41.02						HTT	2	0.98		ZNF263	25	211.77						TCF7L2	16	27.19		RNF2	2	303						ETS1	2	2.49
PML	4	40.34						NACC1	2	0.94		ZNF335	25	186.08						PAX6	15	34.33		RCOR1	2	101.32						PAX3	2	2.47
GATAD1	4	39.81						STAT5A	2	0.88		ADNP	24	290.91						STAT5A	15	28.78		RELA	2	91.21						CTCF	2	2.47
SP3	4	37.08						TCF7	2	0.86		RAD21	24	241.8						NR1H3	15	21.23		ZNF146	2	59.22						IRF8	2	2.43
CTBP2	4	35.68						IRF1	2	0.81		EBF1	24	229.16						ELF5	14	21.28		TARDBP	2	44.56						LYL1	2	2.41
MXI1	4	34.9						DCP1A	2	0.76		ZKSCAN1	24	202.45						CEBPD	13	16.09		HNF4G	2	38.47						EED	2	2.36
MBD2	4	32.82						CEBPD	2	0.75		ZNF384	24	199.46						GATA3	12	20.82		MYBL2	2	38.47						CNOT3	2	2.28
POLR2H	4	32.01						HIF1A	2	0.72		RNF2	24	196.47						AP1S2	12	12.96		MBD4	2	38.47						NR1I2	2	2.22
CDC5L	4	31.21						RCOR2	2	0.59		MIXL1	24	175.17						CEBPA	11	15		ZNF143	2	37.9						BCL3	2	2.2
ZNF175	4	29.53						CHD7	2	0.59		BACH1	24	175.17						NFIB	11	12.65		GLIS2	2	37.05						CEBPD	2	1.85
YY1	4	28.81						PBX1	2	0.58		ZNF584	24	142.73						DROSHA	11	11.7		ZNF7	2	36.65						TCF7	2	1.66
DDX20	4	28.39						KDM5A	2	0.37		CREB1	23	225.8						PHC1	11	11.53		HDAC2	2	35.76						OLIG2	2	1.36
ZNF584	4	26.52						TBX5	2	0		KDM5A	23	199.4						RCOR2	10	9.78		HDAC6	2	35.76						XRN2	1	0
SP7	4	25.56						SOX11	2	0		PRDM10	23	171.76						NACC1	10	9.54		CTCF	2	29.26						DACH1	1	0
ZNF324	4	25.1						STAT1	2	0		ETS1	23	166.11						CRX	10	8.88		MTA1	2	29						RCOR3	1	0
SP2	4	22.97						KLF2	1	0		DDX20	23	162.57						SMAD1	9	8.96		NFYC	2	26.64						CHD1	1	0
LEF1	4	22.12						KLF5	1	0		GATAD2A	23	154.6						STAT1	9	7.8		ZKSCAN1	2	26.64						CDX2	1	0
GFI1B	4	21.85						AHR	1	0		TFAP4	23	136.51						ESR2	9	7.19		IKZF1	2	26.64						TCF7L2	1	0
TEAD1	4	20.23						ETS1	1	0		TEAD1	22	170.26						LYL1	9	7.03		CREM	2	25.13						TFEB	1	0
WT1	4	18.08						CHD1	1	0		TRIM22	22	160.56						KDM6A	8	8.24		TBP	2	25.13						PADI4	1	0
DMAP1	4	15.91						SRF	1	0		DRAP1	22	111.25						EED	8	5.61		SREBF2	2	25.13						STAT1	1	0
ZNF589	4	11.86						BCL3	1	0		HES1	21	204.29						FOXM1	8	4.58		RCOR2	2	25.13						PAX6	1	0
ZNF501	4	9.48						PRDM5	1	0		DPF2	21	199.48						FOXO1	7	3.66		STAT1	2	25.05						IRF1	1	0
GABPA	4	9.17						NR1I2	1	0		THRB	21	167.8						PRDM16	6	3.93		ZNF639	2	23.97						HCFC1	1	0
DNMT1	3	81.54						TCF7L2	1	0		SOX5	21	108.77						ZIC3	5	3.36		USF2	2	22.59						ETS2	1	0
ZNF146	3	52.47						PDX1	1	0		GLIS1	20	208.81						IRF1	5	2.44		IRF2	2	20.16						HTT	1	0
JUNB	3	50.5						ELF1	1	0		PBX2	20	174.59						ETS2	5	1.94		ZBTB40	2	19.3						ZNF274	1	0
ZBTB17	3	41.79						CRX	1	0		CTCF	20	167.82						GBX2	5	1.13		KDM5A	2	18.41
GATA2	3	35.64						FOXO1	1	0		ZNF382	20	158.6						ZNF274	4	10.86		THRAP3	2	18.41
HDAC1	3	30.85						DROSHA	1	0		ARID1B	20	149.23						NR4A2	4	1.61		POLR2H	2	16.11
CTCF	3	27.46						ETS2	1	0		KLF4	20	126.84						THRA	4	0.74		PML	2	15.98
SOX13	3	27.02						FOXM1	1	0		RCOR2	20	108.39						HOXD13	3	0.69		DDX20	2	15.82
HMG20B	3	26						HOXD13	1	0		GFI1B	19	234.16						CHD7	3	0.66		ZBTB17	2	12.26
ZNF121	3	25.67						THRA	1	0		USF2	19	200.49						CDKN2AIP	3	0.52		SMC3	2	11.8
SOX5	3	24.45						CDKN2AIP	1	0		TSHZ1	19	168.81						MYBL1	2	0.23		SUZ12	2	11.34
HDAC2	3	22.76										GTF2A2	19	152.34						E2F7	2	0.23		EZH2	2	11.34
HDAC6	3	22.76										TRIM24	19	150.22						GLI1	2	0.23		NFIC	2	11.09
ARID1B	3	21.93										NFE2	19	149.55						KLF2	2	0.17		JUNB	2	11.09
BCOR	3	21.54										BHLHE40	19	136.08						KLF5	2	0.17		SMARCE1	2	10.98
ZNF263	3	21.47										MTA1	19	119.35						IKZF1	2	0.17		RFX1	2	10.95
ZNF366	3	21.16										ATF3	19	116.4						RARG	2	0.15		SP1	2	10.06
ETS1	3	21.16										FOSL1	19	70.62						SALL1	2	0.14		NR4A1	2	9.55
SIN3B	3	20.48										ZNF197	19	70.62						TCF21	1	0		SETDB1	2	8.9
STAT1	3	19.92										EGR2	18	207.93						HOXA2	1	0		CBX8	2	8.48
FOSL2	3	19.63										ZBTB1	18	94.6						CIITA	1	0		ZNF384	2	8.48
SREBF2	3	18.74										MBD2	18	82.04										PRDM1	2	8.03
DPF2	3	18.4										GATA2	17	965.89										GATA3	2	7.03
SP1	3	17.3										ZNF558	17	133.55										HES1	2	5.78
ELF3	3	16.76										ATF4	17	110.37										MXD3	2	2.92
NR2F2	3	15.58										CEBPD	17	99.39										ATF3	2	0
THAP1	3	15.58										FOXA2	17	99.39										THAP1	2	0
GTF2B	3	15.26										TEAD4	17	99.39										NR2F2	2	0
PKNOX1	3	15.21										JUNB	16	170.56										RAD21	2	0
ZBTB40	3	14.74										SREBF2	16	118.29										DEK	1	0
TBP	3	14.74										IRF2	16	83.03										GATAD2A	1	0
MLX	3	14.03										MAX	16	70.68										GFI1B	1	0
ZNF558	3	12.31										ARNT	16	68.91										ESRRA	1	0
KDM5A	3	11.98										ZBTB17	16	53.67										NFE2	1	0
SIRT6	3	11.39										MXI1	16	37.02										EBF1	1	0
SMARCA4	3	11.39										JUND	15	97.42										FOXK2	1	0
MAFF	3	11.01										HMBOX1	15	94.08										SIRT6	1	0
BCL11A	3	10.38										HMG20A	15	75.4										STAT3	1	0
ZNF341	3	10.15										ZNF207	15	69.68										JUND	1	0
HMBOX1	3	9.27										DIDO1	15	57.42										SMARCA4	1	0
TAL1	3	8.36										CREB3	15	47.53										GTF2A2	1	0
KLF7	3	7.49										SUPT5H	14	136.09										ZNF175	1	0
ZNF382	3	7.44										CEBPB	14	97.59										NCOA1	1	0
FOXA3	3	6.64										CDC5L	14	96.64										PTRF	1	0
GATAD2A	3	4.44										SMC3	14	78.41										E2F5	1	0
MBD4	3	3.02										CEBPA	14	73.94										SMARCA5	1	0
MYBL2	3	3.02										ZNF407	14	67.47										MEF2D	1	0
HNF4G	3	3.02										THRAP3	14	57.8										E2F4	1	0
EP300	2	48.02										ZNF7	14	49.25										MXI1	1	0
KAT2A	2	21.85										SCRT1	14	46.2										SIN3B	1	0
PTRF	2	19.89										EZH2	13	453.35										MBD2	1	0
ZNF217	2	15.44										TBX21	13	83.94										GTF2B	1	0
NFE2	2	13.53										MAFK	13	66.01										USF1	1	0
ARNT	2	12.24										RELA	13	54.59										MAFG	1	0
MAX	2	9.49										FOSL2	13	54.09										CEBPD	1	0
KLF4	2	6.83										MYC	13	48.92										ZNF547	1	0
RFX3	2	6.67										PML	13	46.56										TEAD4	1	0
RFX1	2	6.49										NFIC	12	66.31										FOXA2	1	0
ZNF512	2	6.47										ZNF366	12	59.67										ZNF202	1	0
ZNF7	2	6.26										ZNF512	12	58.93										NFE2L2	1	0
TFAP4	2	6.26										RFX3	12	58.38										MITF	1	0
CREM	2	6.03										PRDM2	12	49.8										ARID1B	1	0
RCOR1	2	5.22										TAL1	12	47.4										ZNF512	1	0
ZNF384	2	5.22										HDAC6	12	46.31										E2F6	1	0
FOXK2	2	5.22										HDAC2	12	46.31										LEF1	1	0
CEBPA	2	5.22										ZNF146	12	33.77										BHLHE40	1	0
PRDM2	2	4.76										DNMT1	12	30.41										RFX3	1	0
MITF	2	4.44										GATA1	11	604.3										WT1	1	0
CEBPB	2	4.4										TCF7	11	64.58										BCL11A	1	0
ZNF407	2	4.3										NR2F2	11	53.71										PRDM2	1	0
SUZ12	2	4.12										THAP1	11	53.71										ZNF488	1	0
ZNF83	2	4.07										FOXK2	11	38.49										ZNF121	1	0
IKZF1	2	3.96										ZNF239	11	32.63										ZNF8	1	0
GLIS1	2	3.62										PKNOX1	11	31.98										SCRT2	1	0
PRDM10	2	2.99										SUZ12	10	351.49										ZNF366	1	0
CTBP1	2	2.89										HHEX	10	22.65										HDGF	1	0
GLIS2	2	2.54										SPI1	9	65.02										POU2F2	1	0
SIX4	2	2.23										STAT3	9	52.93										KAT2A	1	0
ATF4	2	0										ZNF547	9	33.66										CEBPZ	1	0
GATA3	2	0										MBD4	9	30.38										ADNP	1	0
ZC3H11A	1	0										MYBL2	9	30.38										CHD4	1	0
UBTF	1	0										HNF4G	9	30.38										KDM1A	1	0
CHD4	1	0										ZNF264	9	29.51										HNF4A	1	0
HMG20A	1	0										ZHX1	9	24.96										ZNF217	1	0
CBX8	1	0										SCRT2	9	23.09										GTF3C2	1	0
NANOG	1	0										CTBP2	9	20.37										PKNOX1	1	0
CHD7	1	0										TBP	9	17										BRF1	1	0
POLR3A	1	0										MNT	8	69.67										BDP1	1	0
ATF2	1	0										GATA3	8	28.19										ZNF407	1	0
POU5F1	1	0										MITF	8	11.34										ELF3	1	0
TBX3	1	0										HDAC8	7	17.83										GATA4	1	0
PBX2	1	0										RCOR1	7	16.91										POLR3A	1	0
FOXA2	1	0										NFE2L2	7	9.65										ZNF641	1	0
RXRA	1	0										GTF2B	7	5.85										ZBTB1	1	0
BCL3	1	0										RFX1	6	234.36										RBBP5	1	0
TCF12	1	0										RBBP5	6	22.54										CTBP1	1	0
STAT5A	1	0										ETS2	6	16.44										CTBP2	1	0
CEBPD	1	0										TEAD2	6	13.27										ZBTB33	1	0
TCF3	1	0										CTBP1	6	12.08										FOS	1	0
HHEX	1	0										DEK	6	11.46										ZNF341	1	0
TEAD4	1	0										ZNF16	6	10.22										HMBOX1	1	0
MNT	1	0										ZNF641	6	8.91										PBX2	1	0
HNF4A	1	0										RAD51	6	8.26										SP2	1	0
MTA3	1	0										TBX3	6	3.92										DIDO1	1	0
NFATC1	1	0										ATF2	5	15.96										TCF7L2	1	0
HES1	1	0										PRDM1	5	12.87										ZNF274	1	0
ZNF292	1	0										SREBF1	5	7.39										ZNF83	1	0
SCRT1	1	0										E2F6	5	7.05										EHMT2	1	0
AEBP2	1	0										PYGO2	5	6.81
CUX1	1	0										E2F4	4	8.17
GATAD2B	1	0										JUN	4	7.83
E2F4	1	0										ZNF202	4	5.4
TSHZ1	1	0										ZNF217	4	5.36
E2F6	1	0										SIX5	4	5.18
ZNF641	1	0										ZFP41	4	4.37
USF2	1	0										PTRF	4	4.29
MYB	1	0										ZNF8	4	3.86
RELA	1	0										RUNX1	4	3.72
CEBPZ	1	0										MAFF	4	3.3
IRF3	1	0										USF1	4	2.49
BRCA1	1	0										TSC22D4	3	11.75
ZHX1	1	0										NFE2L1	3	6.21
ZNF239	1	0										POU2F2	3	2.52
IRF2	1	0										ZNF488	3	2.44
GATA1	1	0										ZNF585B	3	1.26
STAT3	1	0										PTTG1	2	3.42
PTTG1	1	0										CHD4	2	1.76
DIDO1	1	0										HLF	2	1.25
HDAC8	1	0										UBTF	2	1.12
TSC22D4	1	0										ZC3H11A	2	1.12
SREBF1	1	0										TCF7L2	2	0.81
ZNF18	1	0										GATAD2B	2	0.77
MCM3	1	0										NONO	2	0.61
TEAD2	1	0										ZNF140	2	0.59
ETS2	1	0										SP4	2	0.57
												MAFG	2	0.43
												TCF3	2	0.41
												STAT5A	2	0.41
												ZNF707	2	0.37
												SIX4	2	0.35
												ETV6	1	0
												RFX5	1	0
												TAF1	1	0
												IRF3	1	0
												NFYA	1	0
												MYB	1	0
												NFYB	1	0
												EHMT2	1	0
												ESR1	1	0
												YBX1	1	0
												AEBP2	1	0
												CTCFL	1	0
												CBX3	1	0
												MTA3	1	0
												CEBPZ	1	0
												MCM5	1	0
												HSF1	1	0
												PPARGC1A	1	0
												POU5F1	1	0
												PRDM12	1	0
												ZNF274	1	0
