# Supplementary material for: A Comparison of Gene Expression Changes in the Blood of Individuals Consuming Diets Supplemented with Olives, Nuts or Long-Chain Omega-3 Fatty Acids
Source: Nutrients. 2020 Dec 8;12(12):3765. doi: 10.3390/nu12123765 (PMC7762614; doi:10.3390/nu12123765)
Supplement: Supplementary file 1 [file nutrients-12-03765-s001.zip › Table S5.xlsx]

## Sheet: Sheet1
miRNA analysis
OLIVES diet																				NUTS diet																			OMEGA-3 diet
mirTarBase				TarBase				Shared between mirTarBase and TarBase												mirTarBase				TarBase				Shared between mirTarBase and TarBase											mirTarBase				TarBase				Shared between mirTarBase and TarBase
													Without degree cut off				With degree 5 cut off																Without degree cut off				With degree 25 cut off
Label	Degree	Betweenness		Label	Degree	Betweenness							[Olive mirTARBA] and [Olives TARBASE]:				[miTarBase (cut)] and [TarBase (cut 5)]:			Label	Degree	Betweenness		Label	Degree	Betweenness							[Nuts mirTarBase] and [Nuts TarBase]:				[miTarBase (cut)] and [TarBase (cut)]:		Label	Degree	Betweenness		Label	Degree	Betweenness
hsa-mir-93-5p	10	15834.2		hsa-mir-1-3p	25	7021.62							hsa-mir-93-5p+N42				hsa-mir-93-5p			hsa-mir-26b-5p	53	59589.6		hsa-mir-16-5p	140	17287.1							hsa-mir-26b-5p				hsa-mir-26b-5p		hsa-mir-17-5p	7	10181.2		hsa-mir-146a-5p	14	2337.34
hsa-mir-17-5p	8	15025.3		hsa-mir-16-5p	24	5723.18							hsa-mir-17-5p				hsa-mir-17-5p			hsa-mir-92a-3p	48	56860.7		hsa-mir-1-3p	138	17242							hsa-mir-92a-3p				hsa-mir-92a-3p		hsa-mir-335-5p	7	7050.69		hsa-mir-27a-3p	12	2165.17
hsa-mir-98-5p	8	13579.1		hsa-mir-124-3p	21	4045.7							hsa-mir-98-5p				hsa-mir-98-5p			hsa-let-7b-5p	48	52647.3		hsa-mir-27a-3p	122	13886.2							hsa-let-7b-5p				hsa-let-7b-5p		hsa-mir-8485	5	12476.7		hsa-mir-16-5p	11	1708.03
hsa-mir-335-5p	8	10120.5		hsa-mir-191-5p	17	3088.71							hsa-mir-335-5p				hsa-mir-335-5p			hsa-mir-16-5p	47	58477.4		hsa-mir-124-3p	122	12586.3							hsa-mir-16-5p				hsa-mir-16-5p		hsa-let-7b-5p	5	8404.35		hsa-mir-129-2-3p	11	1509.33
hsa-mir-16-5p	7	11278.2		hsa-mir-155-5p	17	3019.92							hsa-mir-16-5p				hsa-mir-16-5p			hsa-mir-93-5p	42	46832.8		hsa-mir-155-5p	103	10102.6							hsa-mir-93-5p				hsa-mir-93-5p		hsa-mir-484	5	6632.78		hsa-mir-34a-5p	11	1411.2
hsa-mir-20a-5p	7	10040.6		hsa-mir-107	16	3123.21							hsa-mir-20a-5p				hsa-mir-20a-5p			hsa-mir-218-5p	38	38532.7		hsa-mir-34a-5p	102	10132.2							hsa-mir-218-5p				hsa-mir-218-5p		hsa-mir-93-5p	5	2362.57		hsa-mir-124-3p	11	1096.89
hsa-mir-26b-5p	7	8617.87		hsa-mir-34a-5p	16	2518.63							hsa-mir-26b-5p				hsa-mir-26b-5p			hsa-mir-17-5p	37	39173.7		hsa-let-7b-5p	99	8361.08							hsa-mir-17-5p				hsa-mir-17-5p		hsa-mir-1273g-3p	4	5225.03		hsa-mir-7-5p	10	2415.99
hsa-mir-34a-5p	6	14267.9		hsa-mir-21-3p	16	2491.66							hsa-mir-34a-5p				hsa-mir-34a-5p			hsa-mir-106b-5p	37	34208.3		hsa-mir-107	92	7536.31							hsa-mir-106b-5p				hsa-mir-106b-5p		hsa-mir-485-5p	4	4993.47		hsa-mir-103a-3p	10	1704.34
hsa-let-7a-5p	6	10222.8		hsa-mir-27a-5p	16	2258.81							hsa-let-7a-5p				hsa-let-7a-5p			hsa-mir-615-3p	36	23837.7		hsa-mir-522-5p	91	8811.42							hsa-mir-615-3p				hsa-mir-335-5p		hsa-mir-6884-5p	4	4993.47		hsa-let-7b-5p	10	1377.98
hsa-mir-455-3p	6	9812.8		hsa-mir-103a-3p	15	2938.77							hsa-mir-455-3p				hsa-mir-106b-5p			hsa-mir-335-5p	35	33683.5		hsa-mir-103a-3p	91	7553.75							hsa-mir-335-5p				hsa-mir-20a-5p		hsa-mir-16-5p	4	3913.72		hsa-mir-182-5p	10	1042.19
hsa-mir-106b-5p	6	6847.47		hsa-mir-20a-5p	15	2525.99							hsa-mir-106b-5p				hsa-mir-19a-3p			hsa-mir-20a-5p	35	32332.8		hsa-mir-7-5p	90	7664.89							hsa-mir-20a-5p				hsa-mir-484		hsa-mir-302c-3p	4	3838.17		hsa-mir-107	9	1511.4
hsa-mir-19a-3p	6	6386.09		hsa-let-7b-5p	15	1884.67							hsa-mir-19a-3p				hsa-mir-192-5p			hsa-mir-519d-3p	32	29186.2		hsa-mir-129-2-3p	87	6968.25							hsa-mir-519d-3p				hsa-mir-19b-3p		hsa-mir-150-5p	4	3486.37		hsa-mir-128-3p	9	1273.58
hsa-mir-192-5p	6	4398.34		hsa-mir-98-5p	14	2382.85							hsa-mir-192-5p				hsa-mir-124-3p			hsa-mir-484	32	23137.2		hsa-let-7a-5p	84	6175.29							hsa-mir-484				hsa-mir-20b-5p		hsa-mir-4668-5p	4	3477.46		hsa-mir-106b-5p	9	1089.17
hsa-mir-124-3p	6	2079.46		hsa-mir-147a	14	1841.4							hsa-mir-124-3p				hsa-mir-155-5p			hsa-mir-19b-3p	31	25896.4		hsa-mir-182-5p	82	6866.15							hsa-mir-19b-3p				hsa-mir-98-5p		hsa-mir-192-5p	4	1406.78		hsa-mir-93-5p	9	1037.75
hsa-mir-155-5p	5	9674.31		hsa-mir-129-2-3p	14	1688.07							hsa-mir-155-5p				hsa-mir-29a-3p			hsa-mir-20b-5p	30	25223.9		hsa-mir-424-5p	82	6507							hsa-mir-20b-5p				hsa-mir-15b-5p		hsa-mir-20a-5p	4	415.03		hsa-mir-17-5p	9	908.5
hsa-mir-3613-3p	5	8960.77		hsa-mir-522-5p	13	3322.26		Shared with Degee cut off 5					hsa-mir-3613-3p				hsa-mir-15a-5p			hsa-mir-98-5p	29	22322.8		hsa-mir-23b-3p	77	5690.96		Shared with Degee cut off 25					hsa-mir-98-5p				hsa-mir-124-3p		hsa-mir-106b-5p	4	415.03		hsa-mir-147a	9	906.97		Shared with Degee cut off 5
hsa-mir-377-5p	5	4644.63		hsa-mir-374a-5p	13	2261.31							hsa-mir-29a-3p				hsa-mir-20b-5p			hsa-mir-92b-3p	27	22055.7		hsa-mir-191-5p	77	5568.37							hsa-mir-92b-3p				hsa-let-7e-5p		hsa-mir-20b-5p	4	415.03		hsa-mir-20a-5p	9	736.85
hsa-mir-6086	5	4644.63		hsa-mir-93-5p	13	2247.46							hsa-mir-15a-5p							hsa-mir-15b-5p	27	19173		hsa-mir-26a-5p	72	5568.27							hsa-mir-15b-5p				hsa-mir-15a-5p		hsa-mir-519d-3p	4	415.03		hsa-mir-27a-5p	8	1016.87
hsa-mir-29a-3p	5	4233.35		hsa-let-7a-5p	13	1635.41							hsa-mir-20b-5p							hsa-mir-124-3p	25	25827.8		hsa-mir-26b-5p	72	5370.56							hsa-mir-124-3p				hsa-mir-193b-3p		hsa-mir-449a	3	4787.98		hsa-mir-1-3p	8	498.7
hsa-mir-15a-5p	5	4215.63		hsa-mir-10b-5p	12	1851.66							hsa-mir-30a-3p							hsa-let-7e-5p	25	21797.8		hsa-mir-15a-5p	71	4662.74							hsa-let-7e-5p						hsa-mir-7162-3p	3	4201.38		hsa-mir-139-5p	7	1361.84
hsa-mir-20b-5p	5	3786.77		hsa-mir-195-5p	12	1828.03							hsa-mir-122-5p							hsa-mir-15a-5p	25	16673.5		hsa-mir-146a-5p	70	5255.29							hsa-mir-15a-5p						hsa-mir-7160-5p	3	3861.89		hsa-mir-92a-3p	7	986.88
hsa-mir-519d-3p	5	3786.77		hsa-let-7i-5p	12	1650.6							hsa-mir-19b-3p							hsa-mir-193b-3p	25	14336.1		hsa-mir-17-5p	70	4945.51							hsa-mir-193b-3p						hsa-mir-15b-5p	3	3836.16		hsa-mir-21-3p	7	847.74
hsa-mir-302f	4	6815.41		hsa-mir-146a-5p	12	1558.84							hsa-mir-29c-3p							hsa-mir-24-3p	24	18504.6		hsa-let-7f-5p	69	4445.99							hsa-mir-24-3p						hsa-mir-7-5p	3	3169.85		hsa-mir-30e-5p	7	826.31
hsa-mir-548c-3p	4	6291.35		hsa-mir-17-5p	12	1508.32							hsa-mir-29b-3p							hsa-mir-19a-3p	24	15202.4		hsa-mir-195-5p	69	4298.57							hsa-mir-19a-3p						hsa-mir-3929	3	3093.2		hsa-mir-101-3p	7	814.08
hsa-mir-30a-3p	4	3731.56		hsa-mir-1343-3p	12	1064.79							hsa-let-7g-5p							hsa-mir-7106-5p	24	13372.4		hsa-mir-98-5p	68	4348.29							hsa-mir-186-5p						hsa-mir-4478	3	3093.2		hsa-mir-191-5p	7	678.71
hsa-mir-122-5p	4	3401.89		hsa-let-7f-5p	11	1216.26							hsa-mir-373-3p							hsa-mir-186-5p	23	14413.2		hsa-let-7g-5p	67	4164.77							hsa-mir-940						hsa-mir-4419b	3	3093.2		hsa-mir-374a-5p	7	674.05
hsa-mir-19b-3p	4	3254.83		hsa-let-7g-5p	11	1216.26							hsa-mir-15b-5p							hsa-mir-940	23	14363		hsa-mir-101-3p	66	4158.65							hsa-mir-877-3p						hsa-mir-4252	3	2981.1		hsa-mir-155-5p	7	549.08
hsa-mir-29c-3p	4	2864.45		hsa-mir-210-3p	11	1040.95							hsa-mir-195-5p							hsa-mir-877-3p	23	13000		hsa-mir-128-3p	65	4143.93							hsa-mir-149-3p						hsa-mir-1827	3	2646.59		hsa-mir-335-5p	7	372.06
hsa-mir-29b-3p	4	2627.38		hsa-mir-128-3p	11	831.22							hsa-mir-424-5p							hsa-mir-149-3p	23	9601.55		hsa-mir-15b-5p	65	3871.13							hsa-mir-455-3p						hsa-mir-124-3p	3	2502.88		hsa-mir-181d-5p	6	897.83
hsa-let-7g-5p	4	2452.12		hsa-mir-7-5p	11	759.14							hsa-mir-497-5p							hsa-mir-4728-5p	23	9601.55		hsa-let-7i-5p	65	3803.71							hsa-mir-195-5p						hsa-mir-146a-3p	3	2499.31		hsa-mir-130a-3p	6	854.04
hsa-mir-373-3p	4	2348.18		hsa-mir-26b-5p	10	1310.75							hsa-mir-302b-3p							hsa-mir-6785-5p	23	9601.55		hsa-mir-20a-5p	64	3491.3							hsa-mir-34a-5p						hsa-mir-24-3p	3	2242.43		hsa-mir-181b-5p	6	812.18
hsa-mir-15b-5p	4	2122.09		hsa-mir-196a-5p	10	1277.51							hsa-mir-302d-3p							hsa-mir-6883-5p	23	9601.55		hsa-mir-147a	63	3859.51							hsa-mir-25-3p						hsa-mir-103a-3p	3	2184.36		hsa-mir-671-5p	6	785.85
hsa-mir-195-5p	4	2122.09		hsa-mir-30a-5p	10	1272.9							hsa-let-7c-5p							hsa-mir-455-3p	22	15029.2		hsa-mir-27b-3p	63	3441.28							hsa-let-7a-5p						hsa-mir-9-5p	3	1836.24		hsa-mir-25-3p	6	778.78
hsa-mir-424-5p	4	2122.09		hsa-let-7e-5p	10	1237.14							hsa-let-7d-5p							hsa-mir-195-5p	22	13037.3		hsa-mir-218-5p	62	4163.06							hsa-mir-744-5p						hsa-mir-548e-5p	3	1818.25		hsa-mir-145-5p	6	772.83
hsa-mir-497-5p	4	2122.09		hsa-mir-23b-3p	10	1143.92							hsa-mir-125a-5p							hsa-mir-34a-5p	22	12660.6		hsa-mir-22-3p	62	3978.55							hsa-let-7c-5p						hsa-mir-32-5p	3	1583.46		hsa-mir-10b-5p	6	667.16
hsa-mir-6838-5p	4	2122.09		hsa-mir-224-5p	10	1140.03							hsa-mir-26a-5p							hsa-mir-25-3p	22	11031.7		hsa-mir-93-5p	62	3768.05							hsa-mir-32-5p						hsa-mir-106a-5p	3	1566.46		hsa-mir-181a-5p	6	642.51
hsa-mir-302b-3p	4	1886.74		hsa-let-7c-5p	10	1060.12							hsa-mir-877-3p							hsa-let-7a-5p	20	11798.2		hsa-let-7e-5p	62	3689.77							hsa-mir-331-3p						hsa-mir-6506-5p	3	1517.17		hsa-mir-19a-3p	6	635.18
hsa-mir-302d-3p	4	1842.72		hsa-mir-138-5p	10	906.91							hsa-mir-629-3p							hsa-mir-744-5p	20	11394.9		hsa-let-7c-5p	62	3443.83							hsa-mir-155-5p						hsa-mir-619-5p	3	1517.17		hsa-mir-424-5p	6	634.33
hsa-let-7c-5p	4	1658.83		hsa-mir-203a-3p	9	1374.42							hsa-mir-744-5p							hsa-mir-6808-5p	20	10959.2		hsa-let-7d-5p	62	3282.13							hsa-mir-106a-5p						hsa-mir-155-5p	3	1328.96		hsa-mir-23b-3p	6	601.76
hsa-let-7d-5p	4	1287.61		hsa-mir-320a	9	1316.5							hsa-mir-320a							hsa-mir-6893-5p	20	10959.2		hsa-mir-130a-3p	61	3806.37							hsa-mir-375						hsa-mir-30b-5p	3	1155.55		hsa-mir-29c-3p	6	552.82
hsa-mir-125a-5p	4	1056.05		hsa-mir-106b-5p	9	1176.48							hsa-mir-125a-3p							hsa-let-7c-5p	20	9089.95		hsa-mir-24-3p	61	3757.6							hsa-mir-192-5p						hsa-mir-26b-5p	3	1101.22		hsa-mir-195-5p	6	548.5
hsa-mir-215-5p	4	977.58		hsa-mir-101-3p	9	1006.69							hsa-mir-27b-3p							hsa-mir-8485	19	17545.2		hsa-mir-181a-5p	61	3266.77							hsa-mir-130b-3p						hsa-mir-766-3p	3	1097.34		hsa-mir-30a-5p	6	541.75
hsa-mir-4797-5p	3	6450.43		hsa-mir-194-5p	9	961.16							hsa-mir-145-5p							hsa-mir-32-5p	19	9413.8		hsa-mir-210-3p	61	3099.81							hsa-mir-101-3p						hsa-mir-940	3	1011.49		hsa-mir-30c-5p	6	541.75
hsa-mir-938	3	5060.7		hsa-mir-133a-3p	9	790.11							hsa-mir-182-5p							hsa-mir-5698	19	8469.61		hsa-mir-497-5p	60	3241.4							hsa-mir-181a-5p						hsa-mir-6808-5p	3	1011.49		hsa-mir-30b-5p	6	541.75
hsa-mir-26a-5p	3	4925.01		hsa-mir-335-5p	9	766.66							hsa-mir-92a-3p							hsa-mir-1827	19	7849.95		hsa-mir-122-5p	57	4252.7							hsa-mir-424-5p						hsa-mir-6893-5p	3	1011.49		hsa-mir-24-3p	5	585.82
hsa-mir-877-3p	3	4666.4		hsa-mir-26a-5p	9	657.55							hsa-mir-130a-3p							hsa-mir-331-3p	19	7808.88		hsa-mir-29c-3p	57	3370.26							hsa-mir-130a-3p						hsa-mir-548x-3p	3	972.42		hsa-mir-126-3p	5	562.86
hsa-mir-629-3p	3	4547.68		hsa-mir-27a-3p	8	889.12							hsa-mir-186-5p							hsa-mir-155-5p	19	7164.17		hsa-mir-1343-3p	57	3292.82							hsa-mir-320a						hsa-mir-548ae-3p	3	972.42		hsa-mir-522-5p	5	558.55
hsa-mir-3919	3	4312.41		hsa-mir-186-5p	8	870.15							hsa-mir-24-3p							hsa-mir-106a-5p	18	11552.6		hsa-mir-19a-3p	56	3016.74							hsa-mir-301a-3p						hsa-mir-548aj-3p	3	972.42		hsa-mir-32-5p	5	554.47
hsa-mir-744-5p	3	3830.94		hsa-mir-125a-5p	8	870.05							hsa-mir-615-3p							hsa-mir-4459	18	9667.5		hsa-mir-19b-3p	54	2935.25							hsa-mir-129-5p						hsa-mir-548am-3p	3	972.42		hsa-mir-181c-5p	5	541.27
hsa-mir-320a	3	3788.27		hsa-mir-205-5p	8	846.86							hsa-mir-21-5p							hsa-mir-375	18	9027.04		hsa-mir-30a-5p	53	2664.88							hsa-mir-7-5p						hsa-mir-548ah-3p	3	972.42		hsa-mir-30d-5p	5	435.56
hsa-mir-92a-2-5p	3	3508.44		hsa-mir-21-5p	8	841.31							hsa-mir-331-3p							hsa-mir-192-5p	18	8490.52		hsa-mir-17-3p	52	2858.71							hsa-mir-128-3p						hsa-mir-548aq-3p	3	972.42		hsa-mir-18a-5p	5	393.22
hsa-mir-4524a-3p	3	3265.04		hsa-let-7d-5p	8	767.19							hsa-mir-30e-3p							hsa-mir-6799-5p	18	8163.56		hsa-mir-374a-5p	50	2442.53							hsa-mir-125b-5p						hsa-mir-548j-3p	3	972.42		hsa-mir-203a-3p	5	334.42
hsa-mir-125a-3p	3	3254.25		hsa-mir-941	8	765.87							hsa-mir-30c-2-3p							hsa-mir-130b-3p	18	7558.67		hsa-mir-106b-5p	50	2002.24							hsa-let-7f-5p						hsa-mir-215-5p	3	836.9		hsa-mir-29a-3p	5	309.9
hsa-mir-1321	3	3107.68		hsa-mir-30d-5p	8	665.16							hsa-mir-302a-3p							hsa-mir-101-3p	17	11876.6		hsa-mir-21-3p	49	2464.63							hsa-mir-27b-3p						hsa-mir-30b-3p	3	767.98		hsa-mir-29b-3p	5	309.9
hsa-mir-4739	3	3107.68		hsa-mir-424-5p	7	1047.8							hsa-mir-302c-3p							hsa-mir-6077	17	11385.8		hsa-mir-29a-3p	48	2494.36							hsa-mir-765						hsa-mir-149-3p	3	767.98		hsa-mir-192-5p	5	301.95
hsa-mir-4756-5p	3	3107.68		hsa-mir-92a-3p	7	712.05							hsa-let-7b-5p							hsa-mir-181a-5p	17	10568.2		hsa-mir-148b-3p	48	2349.28							hsa-mir-3613-3p						hsa-mir-3689a-3p	3	767.98		hsa-mir-27b-3p	5	283.53
hsa-mir-4755-3p	3	2959.85		hsa-mir-30e-3p	7	711.53							hsa-let-7e-5p							hsa-mir-7977	17	9806.7		hsa-mir-30d-5p	48	1857.3							hsa-mir-30b-3p						hsa-mir-3689b-3p	3	767.98		hsa-mir-210-3p	5	272.35
hsa-mir-27b-3p	3	2832.04		hsa-mir-27b-3p	7	671.88							hsa-let-7f-5p							hsa-mir-6499-3p	17	9277.07		hsa-mir-30c-5p	48	1828.47							hsa-mir-3689a-3p						hsa-mir-3689c	3	767.98		hsa-mir-122-5p	5	241.06
hsa-mir-6731-5p	3	2746.99		hsa-mir-196b-5p	7	641.44							hsa-let-7i-5p							hsa-mir-4295	17	7665.69		hsa-mir-423-5p	47	2240.82							hsa-mir-454-3p						hsa-mir-4728-5p	3	767.98		hsa-mir-9-5p	5	210.04
hsa-mir-8085	3	2746.99		hsa-mir-125b-5p	7	624.37							hsa-mir-106a-5p							hsa-mir-6779-5p	17	7624.32		hsa-mir-224-5p	47	2230.1							hsa-mir-10a-5p						hsa-mir-6779-5p	3	767.98		hsa-mir-494-3p	5	173.78
hsa-mir-759	3	2743.03		hsa-mir-29a-3p	7	579.05							hsa-mir-372-3p							hsa-mir-424-5p	17	7032.16		hsa-mir-23a-3p	47	2002.26							hsa-mir-30c-5p						hsa-mir-6780a-5p	3	767.98		hsa-mir-125a-5p	4	395.31
hsa-mir-3121-3p	3	2476.74		hsa-mir-939-5p	6	811.42							hsa-mir-548z							hsa-mir-130a-3p	17	6659.71		hsa-mir-148a-3p	45	2367.42							hsa-mir-324-3p						hsa-mir-6785-5p	3	767.98		hsa-mir-125b-5p	4	395.31
hsa-mir-145-5p	3	2350.25		hsa-mir-449b-5p	6	726.06							hsa-mir-548h-3p							hsa-mir-320a	17	5931.37		hsa-mir-92a-3p	45	1987.28							hsa-mir-665						hsa-mir-6799-5p	3	767.98		hsa-mir-194-5p	4	388.67
hsa-mir-18a-3p	3	2312.03		hsa-mir-375	6	653.1							hsa-mir-196a-5p							hsa-mir-301a-3p	17	5469.02		hsa-mir-193b-3p	44	1798.34							hsa-mir-30a-5p						hsa-mir-6883-5p	3	767.98		hsa-let-7e-5p	4	374.2
hsa-mir-182-5p	3	2296.1		hsa-mir-92b-3p	6	542.98							hsa-mir-423-5p							hsa-mir-129-5p	16	11284.6		hsa-mir-30b-5p	44	1596.48							hsa-mir-497-5p						hsa-mir-7106-5p	3	767.98		hsa-mir-130b-3p	4	363.07
hsa-mir-2467-3p	3	2296.1		hsa-mir-29b-3p	6	541.81							hsa-mir-129-2-3p							hsa-mir-7-5p	16	9612.26		hsa-mir-25-3p	43	2354.29							hsa-mir-181b-5p						hsa-mir-1273h-5p	3	767.98		hsa-mir-301a-3p	4	363.07
hsa-mir-92a-3p	3	2254.32		hsa-mir-181a-5p	6	474.89							hsa-mir-135a-5p							hsa-mir-128-3p	16	9611.29		hsa-mir-335-5p	43	2208.06							hsa-mir-222-3p						hsa-mir-7977	3	767.98		hsa-mir-301b-3p	4	363.07
hsa-mir-130a-3p	3	2094.21		hsa-mir-30c-5p	6	437.83							hsa-mir-135b-5p							hsa-mir-125b-5p	16	9556.64		hsa-mir-29b-3p	43	2153.87							hsa-mir-301b-3p						hsa-mir-98-5p	3	745.85		hsa-let-7a-5p	4	357.98
hsa-mir-323a-3p	3	2057.19		hsa-mir-30e-5p	6	437.83							hsa-mir-3662							hsa-let-7f-5p	16	7829.91		hsa-mir-21-5p	43	1942.5							hsa-mir-27a-3p						hsa-mir-505-3p	3	638.27		hsa-mir-224-5p	4	318.33
hsa-mir-186-5p	3	2022.04		hsa-mir-494-3p	6	435.85							hsa-mir-34b-3p							hsa-mir-4768-3p	16	7674.94		hsa-mir-10b-5p	42	1857.86							hsa-mir-1-3p						hsa-mir-590-3p	2	2756.78		hsa-mir-374b-5p	4	298.33
hsa-mir-24-3p	3	1916.77		hsa-mir-19b-3p	6	419.28							hsa-mir-320b							hsa-mir-27b-3p	16	7611.18		hsa-mir-30e-5p	42	1485.43							hsa-mir-215-5p						hsa-mir-34a-5p	2	2050.45		hsa-mir-21-5p	4	284.91
hsa-mir-615-3p	3	1875.46		hsa-mir-497-5p	6	412.52							hsa-mir-203a-3p							hsa-mir-6756-5p	16	7557.7		hsa-mir-20b-5p	40	1443.54							hsa-mir-423-5p						hsa-mir-34c-5p	2	2050.45		hsa-mir-23a-3p	4	216.69
hsa-mir-21-5p	3	1871.81		hsa-mir-126-3p	6	387.68							hsa-mir-320c							hsa-mir-6766-5p	16	7557.7		hsa-mir-200b-3p	40	1330.18							hsa-mir-1207-5p						hsa-mir-449b-5p	2	2050.45		hsa-mir-320a	4	213.96
hsa-mir-3609	3	1838.32		hsa-mir-29c-3p	6	387.6							hsa-mir-324-3p							hsa-mir-765	16	6467.58		hsa-mir-221-5p	39	1782.63							hsa-mir-373-5p						hsa-mir-4659a-3p	2	2019.38		hsa-mir-320b	4	213.96
hsa-mir-331-3p	3	1762.28		hsa-mir-99b-5p	6	348.81							hsa-mir-501-5p							hsa-mir-3613-3p	16	6384.56		hsa-mir-186-5p	39	1497.1							hsa-mir-616-5p						hsa-mir-4659b-3p	2	2019.38		hsa-mir-19b-3p	4	211.68
hsa-mir-30e-3p	3	1734.31		hsa-mir-449a	6	334.62							hsa-mir-185-3p							hsa-mir-30b-3p	16	6125.7		hsa-mir-320a	39	1488.1							hsa-mir-92a-2-5p						hsa-mir-6077	2	1729.71		hsa-mir-429	4	204.13
hsa-mir-30c-2-3p	3	1645.17		hsa-mir-19a-3p	6	326.82							hsa-mir-125b-5p							hsa-mir-3689a-3p	16	6125.7		hsa-mir-141-3p	39	1245.13							hsa-mir-503-5p						hsa-mir-3120-3p	2	1698.23		hsa-mir-375	4	201.33
hsa-mir-6858-3p	3	1169.87		hsa-mir-20b-5p	6	311.38							hsa-mir-382-5p							hsa-mir-3689b-3p	16	6125.7		hsa-mir-18a-5p	38	1877.85							hsa-mir-183-5p						hsa-mir-6761-5p	2	1698.23		hsa-mir-98-5p	4	194.01
hsa-mir-302a-3p	3	1044.04		hsa-mir-15a-5p	6	302.63							hsa-mir-30c-5p							hsa-mir-3689c	16	6125.7		hsa-mir-22-5p	38	1833.47							hsa-mir-363-3p						hsa-mir-105-5p	2	1545.89		hsa-mir-628-5p	4	172.62
hsa-mir-302c-3p	3	1044.04		hsa-mir-15b-5p	6	273.48							hsa-mir-642a-5p							hsa-mir-6780a-5p	16	6125.7		hsa-mir-125b-5p	38	1789.62							hsa-mir-21-5p						hsa-mir-6768-5p	2	1545.89		hsa-mir-1343-3p	4	163.04
hsa-let-7b-5p	3	931.1		hsa-mir-766-3p	5	651.95							hsa-mir-520d-5p							hsa-mir-1273h-5p	16	6125.7		hsa-mir-9-5p	37	1853.56							hsa-mir-1277-5p						hsa-mir-6867-5p	2	1545.89		hsa-let-7i-5p	4	145.02
hsa-let-7e-5p	3	931.1		hsa-mir-320b	5	410.34							hsa-mir-132-3p							hsa-mir-454-3p	16	5193.78		hsa-mir-125a-5p	37	1692.74							hsa-mir-526b-3p						hsa-mir-7853-5p	2	1545.89		hsa-mir-26b-5p	4	139.03
hsa-let-7f-5p	3	931.1		hsa-mir-22-3p	5	408.8							hsa-mir-99b-5p							hsa-mir-6797-5p	16	4131.06		hsa-mir-27a-5p	37	1660.61							hsa-mir-608						hsa-mir-27b-3p	2	1520.1		hsa-let-7d-5p	4	131.14
hsa-let-7i-5p	3	931.1		hsa-mir-503-5p	5	389.6							hsa-mir-30d-3p							hsa-mir-1249-5p	16	4131.06		hsa-mir-130b-3p	37	1532.8							hsa-mir-204-5p						hsa-mir-6793-3p	2	1505.01		hsa-mir-26a-5p	4	105.81
hsa-mir-190a-3p	3	906.44		hsa-mir-200b-3p	5	387.08							hsa-mir-1248							hsa-mir-10a-5p	15	10216.6		hsa-mir-301a-3p	37	1426.73							hsa-mir-103a-3p						hsa-mir-4756-3p	2	1457.94		hsa-mir-106a-5p	4	105.76
hsa-mir-106a-5p	3	885.25		hsa-mir-24-3p	5	376.75							hsa-mir-148a-3p							hsa-mir-30c-5p	15	7541.3		hsa-mir-196a-5p	37	1284.8							hsa-mir-485-5p						hsa-mir-381-3p	2	1341.68		hsa-mir-20b-5p	4	81.66
hsa-mir-526b-3p	3	885.25		hsa-mir-744-5p	5	360.97							hsa-mir-92b-3p							hsa-mir-324-3p	15	6765.41		hsa-mir-766-3p	36	1500.61							hsa-mir-26a-5p						hsa-mir-300	2	1341.68		hsa-mir-141-5p	3	282.8
hsa-mir-372-3p	3	835.58		hsa-mir-145-5p	5	356.36							hsa-mir-379-3p							hsa-mir-6825-5p	15	6330.08		hsa-mir-375	36	1280.32							hsa-mir-3150b-3p						hsa-mir-338-3p	2	1275.44		hsa-mir-29b-2-5p	3	268.91
hsa-mir-1827	3	819.86		hsa-mir-122-5p	5	340.62							hsa-mir-411-3p							hsa-mir-665	15	6247.28		hsa-mir-181b-5p	36	1222.22							hsa-mir-122-5p						hsa-mir-1277-5p	2	1223.07		hsa-mir-148b-3p	3	237.95
hsa-mir-548d-3p	3	745.07		hsa-mir-30a-3p	5	337.61							hsa-mir-324-5p							hsa-mir-30a-5p	15	6188.52		hsa-mir-30e-3p	36	1208.94							hsa-mir-221-3p						hsa-let-7a-5p	2	1214.85		hsa-mir-92a-1-5p	3	234.97
hsa-mir-548z	3	745.07		hsa-mir-143-3p	5	295.13							hsa-mir-429							hsa-mir-497-5p	15	5133.63		hsa-mir-181c-5p	36	1012.64							hsa-mir-4487						hsa-mir-665	2	1193.51		hsa-mir-17-3p	3	231.16
hsa-mir-548ac	3	745.07		hsa-mir-32-5p	5	284.81							hsa-mir-1277-5p							hsa-mir-181b-5p	15	4838.14		hsa-mir-378a-3p	35	1407.37							hsa-mir-9-5p						hsa-mir-29b-2-5p	2	1157.18		hsa-mir-377-3p	3	226.47
hsa-mir-548h-3p	3	745.07		hsa-mir-130a-3p	5	276.25							hsa-mir-588							hsa-mir-222-3p	15	4563.16		hsa-mir-203a-3p	35	953.52							hsa-mir-329-3p						hsa-let-7c-5p	2	1150.51		hsa-mir-137	3	225.9
hsa-mir-548bb-3p	3	745.07		hsa-mir-25-3p	5	270.66							hsa-mir-152-3p							hsa-mir-301b-3p	15	4432.48		hsa-mir-484	34	1301.96							hsa-mir-362-3p						hsa-mir-651-5p	2	1139.74		hsa-mir-185-5p	3	223.22
hsa-mir-196a-5p	3	432.21		hsa-mir-30b-5p	5	252.15							hsa-mir-101-3p							hsa-mir-3666	15	4432.48		hsa-mir-200c-3p	34	987.36							hsa-mir-1304-3p						hsa-mir-6511a-3p	2	1139.74		hsa-mir-142-3p	3	219.36
hsa-mir-423-5p	3	348.7		hsa-mir-148a-3p	5	245.98							hsa-mir-374c-5p							hsa-mir-4723-5p	15	3955.36		hsa-mir-30a-3p	33	1060.11							hsa-mir-1976						hsa-mir-6511b-3p	2	1139.74		hsa-mir-92b-3p	3	218.43
hsa-mir-129-2-3p	2	6811.54		hsa-mir-151a-5p	5	197.94							hsa-mir-494-3p							hsa-mir-6870-5p	15	3955.36		hsa-mir-942-5p	32	1477.73							hsa-mir-211-5p						hsa-mir-215-3p	2	1139.74		hsa-mir-138-5p	3	211.82
hsa-mir-6895-5p	2	4106.51		hsa-mir-182-5p	5	137.8							hsa-mir-634							hsa-mir-7111-5p	15	3955.36		hsa-mir-941	32	1050.7							hsa-let-7d-5p						hsa-mir-193a-3p	2	1036.74		hsa-mir-193a-3p	3	211.12
hsa-mir-4655-5p	2	3044.84		hsa-mir-192-5p	5	133.92							hsa-mir-1910-5p							hsa-mir-1321	15	2737.45		hsa-mir-32-5p	32	977.59							hsa-mir-30b-5p						hsa-mir-193b-3p	2	1036.74		hsa-mir-132-3p	3	207.78
hsa-mir-6793-3p	2	3033.26		hsa-mir-429	5	63.7							hsa-mir-96-5p							hsa-mir-4739	15	2737.45		hsa-mir-503-5p	32	976.92							hsa-let-7i-5p						hsa-mir-1258	2	1001.94		hsa-mir-378a-5p	3	189.77
hsa-mir-135a-5p	2	2876.94		hsa-mir-342-3p	4	414.97							hsa-mir-1271-5p							hsa-mir-4756-5p	15	2737.45		hsa-mir-192-5p	32	952.73							hsa-mir-18a-3p						hsa-mir-4634	2	967.15		hsa-let-7a-3p	3	180.63
hsa-mir-135b-5p	2	2876.94		hsa-mir-29a-5p	4	332.4							hsa-mir-451a							hsa-mir-27a-3p	14	6869.54		hsa-mir-96-5p	31	1115.83							hsa-mir-296-3p						hsa-mir-4802-3p	2	967.15		hsa-mir-877-3p	3	168.37
hsa-mir-135a-3p	2	2875.67		hsa-mir-23a-3p	4	304.61							hsa-mir-616-5p							hsa-mir-1-3p	14	5788.84		hsa-mir-138-5p	31	1056.78							hsa-mir-197-3p						hsa-mir-6511a-5p	2	967.15		hsa-mir-425-5p	3	167.4
hsa-mir-4639-5p	2	2611.18		hsa-mir-5010-3p	4	273.01							hsa-mir-361-3p							hsa-mir-215-5p	14	5712.05		hsa-mir-301b-3p	31	1051.79							hsa-mir-519c-3p						hsa-mir-1910-3p	2	967.15		hsa-mir-625-5p	3	161.86
hsa-mir-4316	2	2369.6		hsa-mir-374b-5p	4	262.74							hsa-mir-129-5p							hsa-mir-4722-3p	14	4837.37		hsa-mir-545-3p	31	936.96							hsa-mir-766-3p						hsa-mir-625-5p	2	932.54		hsa-mir-15a-5p	3	154.01
hsa-mir-6769a-5p	2	2199.73		hsa-mir-3180-3p	4	248.96							hsa-mir-301a-3p							hsa-mir-6727-3p	14	4837.37		hsa-mir-200a-3p	31	851.43							hsa-mir-324-5p						hsa-mir-4649-3p	2	932.54		hsa-mir-320e	3	154.01
hsa-mir-6769b-5p	2	2199.73		hsa-mir-125b-2-3p	4	248.75							hsa-mir-130b-3p							hsa-mir-4779	14	3320.87		hsa-mir-106a-5p	31	808.07							hsa-mir-10b-5p						hsa-mir-3192-5p	2	859.1		hsa-mir-200c-3p	3	149.25
hsa-mir-6825-5p	2	2097.64		hsa-mir-193a-3p	4	242.27							hsa-mir-454-3p							hsa-mir-5692a	13	7448.93		hsa-mir-3619-5p	30	1043.96							hsa-mir-3175						hsa-mir-4639-3p	2	835.27		hsa-mir-335-3p	3	123.78
hsa-mir-6820-5p	2	1984.73		hsa-mir-193b-3p	4	242.27							hsa-mir-301b-3p							hsa-mir-423-5p	13	6674.87		hsa-mir-149-5p	30	997.35							hsa-mir-3929						hsa-mir-1229-3p	2	796.16		hsa-mir-576-5p	3	114.26
hsa-mir-3662	2	1804.89		hsa-mir-340-5p	4	236.7							hsa-mir-30a-5p							hsa-mir-1207-5p	13	6452.44		hsa-mir-330-3p	30	991.37							hsa-mir-766-5p						hsa-mir-128-3p	2	775.56		hsa-mir-186-5p	3	113.33
hsa-mir-371a-3p	2	1670.54		hsa-mir-181b-5p	4	234.53							hsa-mir-487b-3p							hsa-mir-373-5p	13	6204.53		hsa-mir-126-5p	30	848.24							hsa-mir-367-3p						hsa-mir-155-3p	2	725.99		hsa-mir-142-5p	3	111.24
hsa-mir-34b-3p	2	1670.54		hsa-mir-582-3p	4	227.51							hsa-mir-328-3p							hsa-mir-616-5p	13	6204.53		hsa-mir-93-3p	29	1249							hsa-mir-30c-2-3p						hsa-mir-6832-3p	2	698.86		hsa-mir-590-5p	3	109.15
hsa-mir-320b	2	1670.54		hsa-mir-17-3p	4	225.45							hsa-mir-34a-3p							hsa-mir-371b-5p	13	6204.53		hsa-mir-185-3p	29	1115.59							hsa-mir-30c-1-3p						hsa-mir-15a-5p	2	675.22		hsa-mir-26b-3p	3	107.9
hsa-mir-203a-3p	2	1666.12		hsa-mir-495-3p	4	224							hsa-mir-298							hsa-mir-92a-2-5p	13	6093.62		hsa-mir-31-5p	29	906.54							hsa-mir-202-3p						hsa-mir-107	2	675.22		hsa-mir-33a-3p	3	101.12
hsa-mir-320c	2	1615.58		hsa-mir-320c	4	211.24							hsa-mir-202-3p							hsa-mir-503-5p	13	5932.52		hsa-mir-199a-3p	29	890.24							hsa-mir-30e-5p						hsa-mir-195-5p	2	675.22		hsa-mir-503-5p	3	100.28
hsa-mir-6800-5p	2	1594.8		hsa-mir-320d	4	211.24							hsa-mir-4458							hsa-mir-183-5p	13	5853.05		hsa-mir-143-3p	29	870.16							hsa-let-7g-5p						hsa-mir-374a-5p	2	674		hsa-mir-30a-3p	3	91.36
hsa-mir-6751-3p	2	1585.09		hsa-mir-151a-3p	4	198.82							hsa-mir-27a-3p							hsa-mir-363-3p	13	5738.45		hsa-mir-28-5p	28	1069.12							hsa-mir-4458						hsa-mir-877-3p	2	621.78		hsa-mir-30d-3p	3	91.36
hsa-mir-1199-5p	2	1585.09		hsa-mir-324-3p	4	198.74							hsa-mir-222-3p							hsa-mir-21-5p	13	5623.53		hsa-mir-197-3p	28	1012.82							hsa-mir-23b-3p						hsa-mir-10a-5p	2	599.52		hsa-mir-30e-3p	3	91.36
hsa-mir-6756-5p	2	1493.01		hsa-mir-877-3p	4	193.25							hsa-mir-25-5p							hsa-mir-1277-5p	13	5605.13		hsa-mir-33a-5p	28	830.36							hsa-mir-181d-5p						hsa-mir-3921	2	599.01		hsa-mir-200b-3p	3	83.75
hsa-mir-6766-5p	2	1493.01		hsa-let-7a-3p	4	188.17							hsa-mir-940							hsa-mir-526b-3p	13	5490.91		hsa-mir-766-5p	27	998.83							hsa-mir-498						hsa-mir-4653-5p	2	599.01		hsa-mir-126-5p	3	72.32
hsa-mir-324-3p	2	1476.57		hsa-mir-212-3p	4	187.79							hsa-mir-520c-3p							hsa-mir-608	13	5194.73		hsa-mir-338-3p	27	942.22							hsa-mir-423-3p						hsa-mir-301a-5p	2	599.01		hsa-mir-196a-5p	3	69.47
hsa-mir-501-5p	2	1432.94		hsa-mir-148b-3p	4	186.33							hsa-mir-650							hsa-mir-4651	13	5194.73		hsa-mir-212-3p	27	876.28							hsa-mir-125a-5p						hsa-mir-6730-3p	2	599.01		hsa-mir-196b-5p	3	69.47
hsa-mir-4731-5p	2	1385.09		hsa-mir-3943	4	182.63							hsa-mir-423-3p							hsa-mir-383-3p	13	4885.97		hsa-mir-320c	27	755.56							hsa-mir-939-5p						hsa-mir-301b-5p	2	599.01		hsa-let-7c-5p	3	49.84
hsa-mir-1203	2	1351.44		hsa-mir-10a-5p	4	174.23							hsa-mir-100-5p							hsa-mir-190a-3p	13	4717.03		hsa-mir-320d	27	755.56							hsa-mir-519b-3p						hsa-mir-520f-3p	2	565.52		hsa-let-7f-5p	3	49.84
hsa-mir-4707-3p	2	1351.44		hsa-mir-9-5p	4	151.16							hsa-mir-103a-3p							hsa-mir-204-5p	13	4464.79		hsa-mir-320b	27	743.93							hsa-mir-519a-3p						hsa-mir-204-5p	2	564		hsa-let-7g-5p	3	49.84
hsa-mir-185-3p	2	1232.8		hsa-mir-132-3p	4	144.36							hsa-mir-217							hsa-mir-103a-3p	13	4024.28		hsa-mir-130b-5p	27	738.73							hsa-mir-421						hsa-mir-4755-3p	2	501.06		hsa-mir-320c	3	41.38
hsa-mir-5090	2	1232.8		hsa-mir-16-2-3p	4	137.5							hsa-mir-183-5p							hsa-mir-485-5p	13	3819.55		hsa-mir-126-3p	27	675.23							hsa-mir-603						hsa-mir-374b-5p	2	468.92		hsa-mir-320d	3	41.38
hsa-mir-6775-5p	2	1232.8		hsa-mir-18a-5p	4	116.72							hsa-mir-18a-5p							hsa-mir-6739-5p	13	3798.36		hsa-mir-342-3p	27	666.76							hsa-mir-371a-5p						hsa-mir-3144-3p	2	447.18		hsa-mir-218-5p	3	35
hsa-mir-125b-5p	2	1214.41		hsa-mir-34b-5p	4	109.16							hsa-mir-22-3p							hsa-mir-6838-5p	13	3561.35		hsa-mir-505-5p	26	1195.96							hsa-mir-3609						hsa-mir-6089	2	447.18		hsa-mir-302a-3p	3	31.63
hsa-mir-382-5p	2	1214.41		hsa-mir-214-3p	4	52.08							hsa-mir-23a-3p							hsa-mir-26a-5p	13	3406.94		hsa-mir-132-3p	26	929.83							hsa-mir-200c-3p						hsa-mir-6817-3p	2	447.18		hsa-mir-4745-5p	2	310.06
hsa-mir-30c-5p	2	1200.98		hsa-mir-664a-3p	3	227.84							hsa-mir-25-3p							hsa-mir-4419a	13	1620.54		hsa-mir-20a-3p	26	748.88							hsa-mir-200b-3p						hsa-mir-6873-3p	2	447.18		hsa-mir-148a-3p	2	135.46
hsa-mir-642a-5p	2	1170.89		hsa-mir-330-5p	3	204.59							hsa-mir-28-5p							hsa-mir-4510	13	1620.54		hsa-mir-183-5p	26	730.86							hsa-mir-30d-5p						hsa-mir-7110-3p	2	447.18		hsa-mir-185-3p	2	121.43
hsa-mir-2276-5p	2	1170.89		hsa-mir-1304-3p	3	172.98							hsa-mir-32-5p							hsa-mir-6127	13	1620.54		hsa-mir-185-5p	26	708.17							hsa-mir-148b-3p						hsa-mir-6499-3p	2	441.18		hsa-mir-3127-3p	2	121.43
hsa-mir-6892-3p	2	1170.89		hsa-mir-19b-1-5p	3	172.54							hsa-mir-33a-5p							hsa-mir-6129	13	1620.54		hsa-mir-1301-3p	26	576.07							hsa-mir-760						hsa-mir-31-5p	2	431.38		hsa-mir-513b-5p	2	121.43
hsa-mir-524-5p	2	1037.18		hsa-mir-199a-3p	3	166.69							hsa-mir-99a-5p							hsa-mir-6130	13	1620.54		hsa-mir-331-3p	25	785.5							hsa-mir-33a-3p						hsa-mir-4530	2	431.38		hsa-mir-574-5p	2	121.43
hsa-mir-520d-5p	2	1037.18		hsa-mir-423-5p	3	164.5							hsa-mir-197-3p							hsa-mir-6133	13	1620.54		hsa-mir-744-5p	25	709.97							hsa-mir-1301-3p						hsa-mir-421	2	378.35		hsa-mir-765	2	121.43
hsa-mir-3529-3p	2	1034.73		hsa-mir-141-3p	3	164.44							hsa-mir-198							hsa-mir-3150b-3p	12	7737.9		hsa-mir-196b-5p	25	691.66							hsa-mir-508-5p						hsa-mir-7159-5p	2	378.35		hsa-mir-100-5p	2	119.46
hsa-mir-3976	2	1029		hsa-mir-200a-3p	3	164.44							hsa-mir-30d-5p							hsa-mir-4784	12	7737.9		hsa-mir-429	24	921.74							hsa-mir-96-5p						hsa-let-7e-5p	2	355.1		hsa-mir-99a-5p	2	119.46
hsa-mir-132-3p	2	1027.33		hsa-mir-338-3p	3	159.7							hsa-mir-139-5p							hsa-mir-4763-3p	12	5845.29		hsa-mir-590-3p	24	695.58							hsa-mir-548n						hsa-mir-3928-5p	2	313.1		hsa-mir-1301-3p	2	119.46
hsa-mir-605-5p	2	1005.14		hsa-mir-603	3	158.42							hsa-mir-7-5p							hsa-mir-122-5p	12	5809.85		hsa-mir-137	24	658.34							hsa-mir-185-5p						hsa-mir-6806-3p	2	313.1		hsa-mir-374b-3p	2	118.43
hsa-mir-99b-5p	2	989.96		hsa-mir-365a-3p	3	148.44							hsa-mir-181a-5p							hsa-mir-221-3p	12	5551.04		hsa-mir-629-3p	24	606.76							hsa-mir-412-3p						hsa-mir-4284	2	263.55		hsa-mir-1306-5p	2	109.47
hsa-mir-30d-3p	2	962.85		hsa-mir-148a-5p	3	145.99							hsa-mir-205-5p							hsa-mir-548c-3p	12	4830.21		hsa-mir-181d-5p	24	488.88							hsa-mir-30a-3p						hsa-mir-1233-5p	2	263.55		hsa-mir-330-3p	2	109.47
hsa-mir-1248	2	962.85		hsa-mir-590-5p	3	145.27							hsa-mir-212-3p							hsa-mir-4487	12	4698.44		hsa-mir-92b-3p	24	434.87							hsa-mir-372-3p						hsa-mir-383-3p	2	263.55		hsa-mir-582-3p	2	102.59
hsa-mir-3163	2	956.22		hsa-mir-1304-5p	3	135.58							hsa-mir-214-3p							hsa-mir-4284	12	4572.68		hsa-mir-133a-3p	23	909.85							hsa-mir-107						hsa-mir-224-5p	2	228.65		hsa-mir-198	2	95.07
hsa-mir-148a-3p	2	934.92		hsa-mir-22-5p	3	134.26							hsa-mir-224-5p							hsa-mir-5011-5p	12	4555.5		hsa-mir-939-5p	23	856.67							hsa-mir-410-3p						hsa-mir-218-5p	2	206.58		hsa-mir-299-5p	2	95.07
hsa-mir-92b-3p	2	934.92		hsa-mir-183-5p	3	134.22							hsa-mir-200b-3p							hsa-mir-9-5p	12	4493.8		hsa-mir-361-3p	23	811.46							hsa-mir-429						hsa-mir-21-5p	2	192.65		hsa-mir-342-3p	2	95.07
hsa-mir-513c-5p	2	882.05		hsa-mir-3619-5p	3	133.76							hsa-mir-1-3p							hsa-mir-4716-3p	12	4273.7		hsa-mir-23b-5p	23	797.33							hsa-mir-302c-3p						hsa-mir-92a-1-5p	2	188.95		hsa-mir-34b-5p	2	88.12
hsa-mir-514b-5p	2	882.05		hsa-mir-629-3p	3	133.76							hsa-mir-23b-3p							hsa-mir-6794-5p	12	4273.7		hsa-mir-940	23	664.37							hsa-mir-181c-5p						hsa-mir-30a-5p	2	176.1		hsa-mir-30b-3p	2	88.12
hsa-mir-4426	2	882.05		hsa-mir-181a-2-3p	3	130.76							hsa-mir-128-3p							hsa-mir-329-3p	12	4062.53		hsa-mir-194-5p	23	543.03							hsa-mir-377-5p						hsa-mir-30c-5p	2	176.1		hsa-mir-548e-3p	2	87.46
hsa-mir-4647	2	882.05		hsa-mir-20a-3p	3	130.76							hsa-mir-133a-3p							hsa-mir-362-3p	12	4062.53		hsa-mir-494-3p	23	428.49							hsa-mir-373-3p						hsa-mir-30d-5p	2	176.1		hsa-mir-548f-3p	2	87.46
hsa-mir-4662b	2	882.05		hsa-mir-634	3	130.41							hsa-mir-138-5p							hsa-mir-1304-3p	12	4008.41		hsa-mir-145-5p	22	702.78							hsa-mir-18a-5p						hsa-mir-30e-5p	2	176.1		hsa-mir-93-3p	2	84.66
hsa-mir-655-5p	2	882.05		hsa-mir-125a-3p	3	127.79							hsa-mir-142-5p							hsa-mir-4722-5p	12	3998.74		hsa-mir-423-3p	22	567.44							hsa-mir-877-5p						hsa-mir-302a-3p	2	155.88		hsa-mir-328-3p	2	74.83
hsa-mir-380-3p	2	854.17		hsa-mir-186-3p	3	126.63							hsa-mir-143-3p							hsa-mir-3653-5p	12	3916.3		hsa-mir-142-3p	22	531.1							hsa-mir-548e-3p						hsa-mir-302b-3p	2	155.88		hsa-mir-193b-3p	2	74.83
hsa-mir-379-3p	2	854.17		hsa-mir-331-5p	3	123.82							hsa-mir-144-3p							hsa-mir-4649-3p	12	3894.79		hsa-mir-181a-2-3p	22	527.01							hsa-mir-5586-3p						hsa-mir-302d-3p	2	155.88		hsa-mir-199a-5p	2	74.83
hsa-mir-411-3p	2	854.17		hsa-mir-455-3p	3	120.73							hsa-mir-126-5p							hsa-mir-1976	12	3848.92		hsa-mir-660-3p	22	499.99							hsa-mir-144-3p						hsa-mir-372-3p	2	155.88		hsa-mir-199b-5p	2	74.83
hsa-mir-4495	2	854.17		hsa-mir-199a-5p	3	120.57							hsa-mir-126-3p							hsa-mir-211-5p	12	3672.18		hsa-mir-425-5p	22	482.27							hsa-mir-146a-5p						hsa-mir-373-3p	2	155.88		hsa-mir-3619-5p	2	74.83
hsa-mir-324-5p	2	817.38		hsa-mir-199b-5p	3	120.57							hsa-mir-149-5p							hsa-mir-6516-5p	12	3660.4		hsa-mir-877-5p	22	466.16							hsa-mir-2681-5p						hsa-mir-512-3p	2	155.88		hsa-mir-2110	2	74.44
hsa-mir-4528	2	797.95		hsa-mir-361-3p	3	119.47							hsa-mir-150-5p							hsa-let-7d-5p	12	3585.16		hsa-mir-340-5p	22	428.07							hsa-mir-29a-3p						hsa-mir-520e	2	155.88		hsa-mir-625-3p	2	69.59
hsa-let-7c-3p	2	775.21		hsa-mir-96-5p	3	115.1							hsa-mir-185-5p							hsa-mir-30b-5p	12	3581.21		hsa-mir-214-3p	22	420.69							hsa-mir-574-5p						hsa-mir-520a-3p	2	155.88		hsa-mir-629-3p	2	68.07
hsa-mir-4742-3p	2	766.63		hsa-mir-130b-3p	3	114.56							hsa-mir-188-5p							hsa-let-7i-5p	12	3547.27		hsa-mir-671-5p	22	418.63							hsa-mir-590-3p						hsa-mir-526b-3p	2	155.88		hsa-mir-34c-5p	2	66.2
hsa-mir-429	2	698.49		hsa-mir-301a-3p	3	114.56							hsa-mir-193a-3p							hsa-mir-6731-5p	12	3439.14		hsa-mir-221-3p	22	412.88							hsa-mir-1914-3p						hsa-mir-520b	2	155.88		hsa-mir-449b-5p	2	66.2
hsa-mir-1277-5p	2	695.33		hsa-mir-301b-3p	3	114.56							hsa-mir-194-5p							hsa-mir-8085	12	3439.14		hsa-mir-4726-3p	21	669.03							hsa-mir-513a-5p						hsa-mir-520c-3p	2	155.88		hsa-mir-1305	2	56.56
hsa-mir-588	2	679.43		hsa-mir-335-3p	3	112.77							hsa-mir-200c-3p							hsa-mir-3153	12	3271.93		hsa-mir-877-3p	21	624.25							hsa-mir-625-5p						hsa-mir-520d-3p	2	155.88		hsa-mir-221-3p	2	56.56
hsa-mir-548s	2	679.43		hsa-mir-378a-3p	3	112.72							hsa-mir-302a-5p							hsa-mir-6733-5p	12	3271.93		hsa-mir-141-5p	21	601.29							hsa-mir-374a-5p						hsa-mir-520g-3p	2	155.88		hsa-mir-548ar-3p	2	56.56
hsa-mir-3187-3p	2	679.43		hsa-mir-99a-5p	3	111.81							hsa-mir-34b-5p							hsa-mir-18a-3p	12	3000.25		hsa-mir-1305	21	538.84							hsa-mir-30e-3p						hsa-mir-520h	2	155.88		hsa-mir-3913-5p	2	56.27
hsa-mir-4435	2	679.43		hsa-mir-15a-3p	3	109.7							hsa-mir-34c-5p							hsa-mir-296-3p	12	2545.38		hsa-mir-361-5p	21	529.78							hsa-mir-302a-3p						hsa-mir-661	2	155.88		hsa-mir-15b-5p	2	54.26
hsa-mir-4701-5p	2	679.43		hsa-mir-4690-5p	3	106.01							hsa-mir-361-5p							hsa-mir-548g-5p	12	1790.63		hsa-mir-30d-3p	21	520.25							hsa-mir-520a-3p						hsa-mir-186-3p	2	155.88		hsa-mir-4429	2	54.26
hsa-mir-3121-5p	2	666.97		hsa-mir-221-5p	3	103.76							hsa-mir-365a-3p							hsa-mir-548x-5p	12	1790.63		hsa-mir-1976	21	508.59							hsa-mir-520b						hsa-mir-1234-3p	2	155.88		hsa-mir-20a-3p	2	51.78
hsa-mir-4480	2	665.18		hsa-mir-146b-5p	3	103.31							hsa-mir-375							hsa-mir-548aj-5p	12	1790.63		hsa-mir-3928-3p	21	504.74							hsa-mir-196a-5p						hsa-mir-302e	2	155.88		hsa-mir-33a-5p	2	50.7
hsa-mir-3691-3p	2	665.18		hsa-mir-330-3p	3	100.59							hsa-mir-377-3p							hsa-mir-548f-5p	12	1790.63		hsa-mir-193a-3p	21	405.21							hsa-mir-551b-5p						hsa-mir-3613-3p	2	155.88		hsa-mir-135a-5p	2	50.7
hsa-mir-4488	2	664.99		hsa-mir-628-5p	3	100.1							hsa-mir-378a-3p							hsa-mir-3202	11	5430.46		hsa-mir-374b-5p	21	379.25							hsa-mir-149-5p						hsa-mir-4722-3p	2	155.88		hsa-mir-140-3p	2	50.7
hsa-mir-4697-5p	2	664.99		hsa-mir-2278	3	96.47							hsa-mir-381-3p							hsa-mir-6749-3p	11	5113.62		hsa-mir-362-3p	21	375.84							hsa-mir-5006-3p						hsa-mir-4731-5p	2	155.88		hsa-let-7f-1-3p	2	50.7
hsa-mir-1237-5p	2	664.99		hsa-mir-93-3p	3	93.43							hsa-mir-330-3p							hsa-mir-197-3p	11	5042.05		hsa-mir-103a-2-5p	20	617.07							hsa-mir-148a-3p						hsa-mir-5089-5p	2	155.88		hsa-mir-340-5p	2	50.26
hsa-mir-152-3p	2	655.64		hsa-mir-940	3	88.95							hsa-mir-342-3p							hsa-mir-519c-3p	11	4623.33		hsa-mir-29b-2-5p	20	613.98							hsa-mir-152-3p						hsa-mir-5589-5p	2	155.88		hsa-mir-18b-5p	2	50.26
hsa-mir-5195-3p	2	634.05		hsa-mir-34c-5p	3	87.73							hsa-mir-148b-3p							hsa-mir-766-3p	11	4358.92		hsa-mir-29a-5p	20	568.07							hsa-mir-450a-1-3p						hsa-mir-6504-3p	2	155.88		hsa-mir-383-5p	2	49.94
hsa-mir-3921	2	616.02		hsa-mir-137	3	86.9							hsa-mir-196b-5p							hsa-mir-324-5p	11	3990.55		hsa-mir-15a-3p	20	543.24							hsa-mir-130b-5p						hsa-mir-6727-3p	2	155.88		hsa-mir-495-3p	2	42.94
hsa-mir-4653-5p	2	616.02		hsa-mir-362-3p	3	86.67							hsa-mir-18b-5p							hsa-mir-4668-5p	11	3942.51		hsa-mir-378a-5p	20	540.82							hsa-mir-100-5p						hsa-mir-6778-3p	2	155.88		hsa-mir-497-5p	2	40.7
hsa-mir-1252-3p	2	612.5		hsa-mir-324-5p	3	85.21							hsa-mir-449a							hsa-mir-4755-3p	11	3790.94		hsa-mir-708-5p	20	497.33							hsa-mir-4524a-5p						hsa-mir-6791-3p	2	155.88		hsa-mir-153-3p	2	40.7
hsa-mir-485-5p	2	579.49		hsa-mir-376a-5p	3	83.09							hsa-mir-452-5p							hsa-mir-10b-5p	11	3714.96		hsa-mir-152-3p	20	418.01							hsa-mir-3913-5p						hsa-mir-6807-5p	2	155.88		hsa-mir-3928-3p	2	39.7
hsa-mir-6884-5p	2	579.49		hsa-mir-450b-5p	3	81.93							hsa-mir-452-3p							hsa-mir-3175	11	3608.44		hsa-mir-330-5p	20	417.31							hsa-mir-650						hsa-mir-6829-3p	2	155.88		hsa-mir-96-5p	2	38.27
hsa-mir-3180-5p	2	545.13		hsa-mir-30d-3p	3	81.74							hsa-mir-491-5p							hsa-mir-6880-5p	11	3535.34		hsa-mir-369-3p	20	345.33							hsa-mir-377-3p						hsa-mir-7107-5p	2	155.88		hsa-mir-1537-3p	2	35.27
hsa-mir-101-3p	2	534.08		hsa-mir-671-5p	3	81.21							hsa-mir-202-5p							hsa-mir-6752-5p	11	3503.45		hsa-mir-7-1-3p	19	568.2							hsa-mir-583						hsa-mir-92a-3p	2	142.36		hsa-mir-597-5p	2	32.87
hsa-mir-3653-3p	2	534.08		hsa-mir-615-3p	3	78.21							hsa-mir-495-3p							hsa-mir-6842-5p	11	3503.45		hsa-mir-342-5p	19	547.07							hsa-mir-548a-3p						hsa-mir-548a-3p	2	75.8		hsa-mir-28-5p	2	32.23
hsa-mir-5000-5p	2	517.43		hsa-mir-625-3p	3	73.77							hsa-mir-193b-3p							hsa-mir-7110-5p	11	3503.45		hsa-mir-326	19	537.91							hsa-mir-548f-3p						hsa-mir-548e-3p	2	75.8		hsa-mir-4685-3p	2	32.23
hsa-mir-633	2	513.18		hsa-mir-106a-5p	3	73.13							hsa-mir-512-5p							hsa-mir-3689d	11	3282.35		hsa-mir-1226-3p	19	488.31							hsa-mir-548ar-3p						hsa-mir-548f-3p	2	75.8		hsa-mir-363-3p	2	30.8
hsa-mir-655-3p	2	513.18		hsa-mir-23b-5p	3	66							hsa-mir-520f-3p							hsa-mir-646	11	3165.77		hsa-mir-296-5p	19	474.44							hsa-mir-486-3p						hsa-mir-548ar-3p	2	75.8		hsa-mir-409-5p	2	27.23
hsa-mir-374c-5p	2	513.18		hsa-mir-142-5p	3	65.09							hsa-mir-513a-5p							hsa-mir-6884-5p	11	3121.6		hsa-mir-873-5p	19	423.54							hsa-mir-744-3p						hsa-mir-548az-3p	2	75.8		hsa-mir-432-5p	2	24.92
hsa-mir-494-3p	2	511.8		hsa-mir-1229-3p	3	64.83							hsa-mir-544a							hsa-mir-3929	11	3105.53		hsa-mir-454-3p	19	411.9							hsa-mir-654-5p						hsa-mir-30c-2-3p	2	63.25		hsa-mir-361-5p	2	23.65
hsa-mir-634	2	503.65		hsa-mir-302c-3p	3	62.76							hsa-mir-561-3p							hsa-mir-4478	11	3105.53		hsa-mir-501-3p	19	393.63							hsa-mir-541-3p						hsa-mir-30c-1-3p	2	63.25		hsa-mir-129-5p	2	23.17
hsa-mir-1910-5p	2	503.65		hsa-mir-130b-5p	3	56.34							hsa-mir-571							hsa-mir-4419b	11	3105.53		hsa-mir-421	19	374.48							hsa-mir-106a-3p						hsa-mir-3122	2	63.25		hsa-mir-22-3p	2	22.1
hsa-mir-4530	2	503.65		hsa-mir-488-3p	3	51.61							hsa-mir-576-5p							hsa-mir-766-5p	11	3070.54		hsa-mir-140-5p	19	372.76							hsa-mir-29b-3p						hsa-mir-3913-5p	2	63.25		hsa-mir-3613-3p	2	20.49
hsa-mir-96-5p	2	486.49		hsa-mir-33a-5p	3	51.37							hsa-mir-579-3p							hsa-mir-367-3p	11	3009.41		hsa-mir-339-5p	19	357.84							hsa-mir-4537						hsa-mir-450a-1-3p	2	63.25		hsa-mir-3127-5p	2	20.38
hsa-mir-1271-5p	2	486.49		hsa-mir-185-5p	3	51.04							hsa-mir-580-3p							hsa-mir-30c-2-3p	11	2934.35		hsa-mir-548d-3p	19	343.84							hsa-mir-4659a-3p						hsa-mir-6513-5p	2	63.25		hsa-mir-421	2	17.15
hsa-mir-4713-5p	2	474.3		hsa-mir-149-5p	3	49.82							hsa-mir-590-5p							hsa-mir-30c-1-3p	11	2934.35		hsa-mir-548b-3p	19	295.45							hsa-mir-505-3p						hsa-mir-887-5p	2	63.25		hsa-mir-449a	2	15.17
hsa-mir-6867-3p	2	474.3		hsa-mir-331-3p	3	47.51							hsa-mir-603							hsa-mir-6788-5p	11	2934.35		hsa-mir-19b-1-5p	18	525.64							hsa-mir-5690						hsa-mir-6788-5p	2	63.25		hsa-mir-151a-3p	2	14.22
hsa-mir-9500	2	474.3		hsa-mir-29b-2-5p	3	37.47							hsa-mir-608							hsa-mir-202-3p	11	2912.26		hsa-mir-19a-5p	18	517.13							hsa-mir-543						hsa-let-7d-5p	1	0		hsa-mir-502-5p	2	11.26
hsa-mir-451a	2	471.43		hsa-mir-493-3p	3	30.11							hsa-mir-618							hsa-mir-30e-5p	11	2780.27		hsa-mir-3179	18	447.65							hsa-mir-142-3p						hsa-let-7f-5p	1	0		hsa-mir-345-5p	2	10.7
hsa-mir-373-5p	2	470.34		hsa-mir-338-5p	3	27.94							hsa-mir-622							hsa-let-7g-5p	11	2752.69		hsa-mir-4487	18	447.64							hsa-mir-505-5p						hsa-mir-17-3p	1	0		hsa-mir-2355-3p	2	10.05
hsa-mir-616-5p	2	470.34		hsa-mir-373-3p	3	16.28							hsa-mir-624-5p							hsa-mir-4458	11	2752.69		hsa-mir-204-5p	18	387.78							hsa-mir-142-5p						hsa-mir-23a-3p	1	0		hsa-mir-941	2	9.64
hsa-mir-371b-5p	2	470.34		hsa-mir-130a-5p	2	86.11							hsa-mir-33b-5p							hsa-mir-4500	11	2752.69		hsa-mir-222-3p	18	387.5							hsa-mir-501-5p						hsa-mir-25-3p	1	0		hsa-mir-205-5p	2	9.02
hsa-mir-361-3p	2	467.38		hsa-mir-23c	2	86.11							hsa-mir-411-5p							hsa-mir-23b-3p	11	2480.15		hsa-mir-365a-3p	18	380.98							hsa-mir-3065-3p						hsa-mir-26a-5p	1	0		hsa-mir-589-5p	2	7.4
hsa-mir-129-5p	2	457.8		hsa-mir-616-5p	2	83.8							hsa-mir-660-5p							hsa-mir-4447	11	2437.6		hsa-mir-302c-3p	18	376.46							hsa-mir-491-5p						hsa-mir-27a-3p	1	0		hsa-mir-520f-3p	2	6.58
hsa-mir-3646	2	441.45		hsa-mir-3065-5p	2	83.8							hsa-mir-769-5p							hsa-mir-4472	11	2437.6		hsa-mir-30c-2-3p	18	365.37							hsa-mir-143-5p						hsa-mir-28-5p	1	0		hsa-mir-940	1	0
hsa-mir-301a-3p	2	416.15		hsa-mir-548a-3p	2	83.8							hsa-mir-765							hsa-mir-181d-5p	11	2419.23		hsa-mir-302a-3p	18	348.65							hsa-mir-769-5p						hsa-mir-30a-3p	1	0		hsa-mir-449c-5p	1	0
hsa-mir-130b-3p	2	416.15		hsa-mir-589-3p	2	83.8							hsa-mir-19b-1-5p							hsa-mir-1468-3p	11	2388.04		hsa-mir-495-3p	18	348.46							hsa-mir-1303						hsa-mir-33a-5p	1	0		hsa-mir-3934-5p	1	0
hsa-mir-454-3p	2	416.15		hsa-mir-140-5p	2	83.34							hsa-mir-92a-1-5p							hsa-mir-498	10	5265.98		hsa-mir-922	18	321.89							hsa-mir-518a-5p						hsa-mir-197-3p	1	0		hsa-mir-5008-5p	1	0
hsa-mir-301b-3p	2	416.15		hsa-mir-484	2	83.34							hsa-mir-93-3p							hsa-mir-423-3p	10	4800.32		hsa-mir-125b-2-3p	18	319.34							hsa-mir-143-3p						hsa-mir-198	1	0		hsa-mir-326	1	0
hsa-mir-4295	2	416.15		hsa-mir-4745-5p	2	83.21							hsa-mir-29b-2-5p							hsa-mir-125a-5p	10	4779.86		hsa-mir-205-5p	18	269.72							hsa-mir-1275						hsa-mir-208a-3p	1	0		hsa-mir-340-3p	1	0
hsa-mir-3666	2	416.15		hsa-mir-3689a-5p	2	81.25							hsa-mir-16-2-3p							hsa-mir-6849-3p	10	4712.29		hsa-mir-452-5p	18	265.94							hsa-mir-4525						hsa-mir-139-5p	1	0		hsa-mir-642a-5p	1	0
hsa-mir-30c-1-3p	2	378.4		hsa-mir-3689b-5p	2	81.25							hsa-mir-129-1-3p							hsa-mir-1233-5p	10	4376.1		hsa-mir-1910-5p	17	441.62							hsa-mir-5096						hsa-mir-147a	1	0		hsa-mir-921	1	0
hsa-mir-4469	2	378.4		hsa-mir-505-5p	2	79.56							hsa-mir-148a-5p							hsa-mir-3163	10	4329.84		hsa-mir-625-5p	17	413.19							hsa-mir-193b-5p						hsa-mir-10b-5p	1	0		hsa-mir-105-5p	1	0
hsa-mir-6788-5p	2	378.4		hsa-mir-577	2	64.34							hsa-mir-7-1-3p							hsa-mir-651-3p	10	4173.22		hsa-mir-140-3p	17	411.56							hsa-mir-548d-3p						hsa-mir-181a-5p	1	0		hsa-mir-1243	1	0
hsa-mir-6878-5p	2	378.4		hsa-mir-590-3p	2	64.34							hsa-mir-127-5p							hsa-mir-939-5p	10	4082.35		hsa-mir-579-3p	17	394.99							hsa-mir-548z						hsa-mir-181b-5p	1	0		hsa-mir-125b-2-3p	1	0
hsa-mir-5011-5p	2	363.35		hsa-mir-3157-5p	2	59							hsa-mir-146a-3p							hsa-mir-519b-3p	10	3627.37		hsa-mir-30b-3p	17	391.34							hsa-mir-548h-3p						hsa-mir-181c-5p	1	0		hsa-mir-1287-5p	1	0
hsa-mir-30a-5p	2	344.87		hsa-mir-579-3p	2	57.94							hsa-mir-186-3p							hsa-mir-519a-3p	10	3627.37		hsa-mir-2355-5p	17	388.89							hsa-mir-328-3p						hsa-mir-182-5p	1	0		hsa-mir-1294	1	0
hsa-mir-8084	2	344.87		hsa-mir-1306-5p	2	55.8							hsa-mir-194-3p							hsa-mir-421	10	3478.79		hsa-mir-92a-1-5p	17	374.96							hsa-mir-302b-3p						hsa-mir-183-5p	1	0		hsa-mir-130b-5p	1	0
hsa-mir-4668-5p	2	341.16		hsa-mir-411-3p	2	55.35							hsa-mir-130b-5p							hsa-mir-603	10	3460.78		hsa-mir-16-2-3p	17	366.22							hsa-mir-302d-3p						hsa-mir-187-3p	1	0		hsa-mir-144-3p	1	0
hsa-mir-383-5p	2	321.7		hsa-let-7a-2-3p	2	55.35							hsa-mir-340-5p							hsa-mir-6511a-5p	10	3447.85		hsa-mir-532-3p	17	365.95							hsa-mir-520c-3p						hsa-mir-203a-3p	1	0		hsa-mir-154-5p	1	0
hsa-mir-575	2	310.27		hsa-mir-181d-5p	2	55.35							hsa-mir-342-5p							hsa-mir-1910-3p	10	3447.85		hsa-mir-582-5p	17	356.18							hsa-mir-302e						hsa-mir-205-5p	1	0		hsa-mir-183-5p	1	0
hsa-mir-4676-5p	2	310.27		hsa-mir-769-5p	2	55.35							hsa-mir-323a-5p							hsa-mir-6089	10	3422.05		hsa-mir-3929	17	353.86							hsa-mir-214-3p						hsa-mir-211-5p	1	0		hsa-mir-186-3p	1	0
hsa-mir-8065	2	303.71		hsa-mir-144-3p	2	54.78							hsa-mir-151a-5p							hsa-mir-3148	10	3416.97		hsa-mir-148a-5p	17	350.84							hsa-mir-3619-5p						hsa-mir-221-3p	1	0		hsa-mir-1913	1	0
hsa-mir-487b-3p	2	284.67		hsa-mir-1908-5p	2	54.42							hsa-mir-148b-5p							hsa-mir-6732-5p	10	3381.84		hsa-let-7g-3p	17	314.94							hsa-mir-942-5p						hsa-let-7g-5p	1	0		hsa-mir-1914-3p	1	0
hsa-mir-410-3p	2	282.13		hsa-mir-631	2	54.42							hsa-mir-331-5p							hsa-mir-371a-5p	10	3290.73		hsa-mir-502-3p	17	311.19							hsa-mir-203a-3p						hsa-let-7i-5p	1	0		hsa-mir-193b-5p	1	0
hsa-mir-4537	2	282.13		hsa-mir-3158-3p	2	53.26							hsa-mir-338-5p							hsa-mir-3609	10	3206.45		hsa-mir-26b-3p	17	288.64							hsa-mir-1229-3p						hsa-mir-1-3p	1	0		hsa-mir-1976	1	0
hsa-mir-5096	2	282.13		hsa-mir-873-5p	2	51.88							hsa-mir-335-3p							hsa-mir-548ah-5p	10	3206.45		hsa-mir-301a-5p	17	275.99							hsa-mir-3140-3p						hsa-mir-135a-5p	1	0		hsa-mir-204-5p	1	0
hsa-mir-6499-3p	2	282.13		hsa-mir-548c-5p	2	51.15							hsa-mir-483-5p							hsa-mir-6778-3p	10	3190.84		hsa-mir-142-5p	17	252.57							hsa-mir-641						hsa-mir-143-3p	1	0		hsa-mir-216b-5p	1	0
hsa-mir-6516-5p	2	282.13		hsa-mir-548d-5p	2	51.15							hsa-mir-486-3p							hsa-mir-4433a-3p	10	3078.38		hsa-mir-499a-3p	16	405.18							hsa-mir-3617-5p						hsa-mir-145-5p	1	0		hsa-mir-2277-3p	1	0
hsa-mir-328-3p	2	276.68		hsa-mir-548j-5p	2	51.15							hsa-mir-488-3p							hsa-mir-558	10	2854.13		hsa-mir-2278	16	392.61							hsa-mir-145-5p						hsa-mir-9-3p	1	0		hsa-mir-24-2-5p	1	0
hsa-mir-34a-3p	2	275.88		hsa-mir-548w	2	51.15							hsa-mir-193b-5p							hsa-mir-3160-3p	10	2854.13		hsa-mir-129-5p	16	378.89							hsa-mir-4701-3p						hsa-mir-125a-5p	1	0		hsa-mir-28-3p	1	0
hsa-mir-298	2	265.14		hsa-mir-1307-3p	2	47.6							hsa-mir-516a-5p							hsa-mir-4279	10	2789.74		hsa-mir-10a-5p	16	372.38							hsa-mir-302c-5p						hsa-mir-126-3p	1	0		hsa-mir-296-3p	1	0
hsa-mir-4471	2	265.14		hsa-mir-34a-3p	2	47.6							hsa-mir-500a-5p							hsa-mir-7703	10	2684.25		hsa-mir-651-5p	16	356.89							hsa-mir-140-3p						hsa-mir-127-3p	1	0		hsa-mir-3179	1	0
hsa-mir-8059	2	265.14		hsa-mir-452-3p	2	47.03							hsa-mir-505-5p							hsa-mir-2467-3p	10	2674.22		hsa-mir-18b-5p	16	352.26							hsa-mir-5582-3p						hsa-mir-136-5p	1	0		hsa-mir-3200-5p	1	0
hsa-mir-202-3p	2	260.97		hsa-mir-222-3p	2	46.14							hsa-mir-532-3p							hsa-mir-3919	10	2611.57		hsa-mir-1293	16	332.12							hsa-mir-1260b						hsa-mir-146a-5p	1	0		hsa-mir-329-3p	1	0
hsa-mir-4458	2	260.97		hsa-mir-135b-5p	2	46.14							hsa-mir-574-5p							hsa-mir-6851-5p	10	2580.12		hsa-mir-432-5p	16	300.07							hsa-mir-127-5p						hsa-mir-29c-3p	1	0		hsa-mir-362-3p	1	0
hsa-mir-4500	2	260.97		hsa-mir-92a-1-5p	2	46.14							hsa-mir-548b-5p							hsa-mir-200c-3p	10	2515.13		hsa-mir-3157-5p	16	290.72							hsa-mir-548at-5p						hsa-mir-302a-5p	1	0		hsa-mir-3657	1	0
hsa-mir-548x-3p	2	233.09		hsa-mir-2682-5p	2	46.14							hsa-mir-615-5p							hsa-mir-4257	10	2509.5		hsa-mir-450b-5p	16	289.4							hsa-mir-338-3p						hsa-mir-34b-5p	1	0		hsa-mir-411-5p	1	0
hsa-mir-548ae-3p	2	233.09		hsa-mir-548au-3p	2	46.14							hsa-mir-616-3p							hsa-mir-6747-3p	10	2423.11		hsa-mir-1260b	16	288.5							hsa-mir-342-5p						hsa-mir-375	1	0		hsa-mir-423-5p	1	0
hsa-mir-548aj-3p	2	233.09		hsa-let-7b-3p	2	46.14							hsa-mir-548c-5p							hsa-mir-200b-3p	10	2297.68		hsa-mir-3065-3p	16	280.5							hsa-mir-4664-5p						hsa-mir-328-3p	1	0		hsa-mir-4422	1	0
hsa-mir-548am-3p	2	233.09		hsa-mir-377-3p	2	46.14							hsa-mir-33b-3p							hsa-mir-30d-5p	10	2259.08		hsa-mir-3613-3p	16	263.9							hsa-mir-28-5p						hsa-mir-342-3p	1	0		hsa-mir-4690-5p	1	0
hsa-mir-548ah-3p	2	233.09		hsa-mir-425-5p	2	44.72							hsa-mir-548d-5p							hsa-mir-7160-5p	10	2009.69		hsa-mir-30c-1-3p	16	263.18							hsa-mir-196a-3p						hsa-mir-331-3p	1	0		hsa-mir-5187-5p	1	0
hsa-mir-548aq-3p	2	233.09		hsa-mir-491-5p	2	44.25							hsa-mir-874-3p							hsa-mir-548aw	10	1835.43		hsa-mir-542-3p	16	256.05							hsa-mir-708-5p						hsa-mir-339-5p	1	0		hsa-mir-520a-5p	1	0
hsa-mir-548j-3p	2	233.09		hsa-mir-374b-3p	2	44.16							hsa-mir-744-3p							hsa-mir-148b-3p	10	1749.07		hsa-mir-582-3p	16	252.04							hsa-mir-4254						hsa-mir-133b	1	0		hsa-mir-548a-3p	1	0
hsa-mir-27a-3p	2	230.73		hsa-mir-651-5p	2	43.98							hsa-mir-665							hsa-mir-760	10	1520.63		hsa-mir-2110	15	391.41							hsa-mir-342-3p						hsa-mir-346	1	0		hsa-mir-5582-3p	1	0
hsa-mir-222-3p	2	229.32		hsa-mir-423-3p	2	43.28							hsa-mir-873-5p							hsa-mir-4635	9	4671.73		hsa-mir-491-5p	15	330.98							hsa-mir-4793-3p						hsa-mir-384	1	0		hsa-mir-603	1	0
hsa-mir-25-5p	2	229.32		hsa-mir-100-5p	2	42.68							hsa-mir-374b-5p							hsa-mir-33a-3p	9	4118.47		hsa-mir-18a-3p	15	318.34							hsa-mir-4306						hsa-mir-196b-5p	1	0		hsa-mir-629-5p	1	0
hsa-mir-940	2	229.32		hsa-mir-103a-2-5p	2	41.54							hsa-mir-374b-3p							hsa-mir-6858-5p	9	4039.15		hsa-mir-1304-3p	15	299.4							hsa-mir-1293						hsa-mir-424-5p	1	0		hsa-mir-663a	1	0
hsa-mir-520e	2	203.96		hsa-mir-7-1-3p	2	40.3							hsa-mir-760							hsa-mir-1301-3p	9	3745.89		hsa-mir-338-5p	15	292.54							hsa-mir-199a-5p						hsa-mir-191-3p	1	0		hsa-mir-708-5p	1	0
hsa-mir-520a-3p	2	203.96		hsa-mir-135a-5p	2	40.3							hsa-mir-216b-5p							hsa-mir-4731-5p	9	3503.68		hsa-mir-1254	15	288.71							hsa-mir-660-3p						hsa-mir-200a-5p	1	0		hsa-mir-744-5p	1	0
hsa-mir-520b	2	203.96		hsa-mir-493-5p	2	40.3							hsa-mir-922							hsa-mir-508-5p	9	3414.62		hsa-mir-4690-5p	15	283.9							hsa-mir-3662						hsa-mir-410-3p	1	0		hsa-mir-769-5p	1	0
hsa-mir-520c-3p	2	203.96		hsa-mir-942-5p	2	40.22							hsa-mir-939-5p							hsa-mir-6512-3p	9	3404.78		hsa-mir-1287-5p	15	277.84							hsa-mir-374b-5p						hsa-mir-485-3p	1	0		hsa-mir-873-5p	1	0
hsa-mir-520d-3p	2	203.96		hsa-mir-550a-3p	2	39.83							hsa-mir-942-5p							hsa-mir-6720-5p	9	3404.78		hsa-mir-363-3p	15	276.08							hsa-mir-573						hsa-mir-489-3p	1	0		hsa-mir-877-5p	1	0
hsa-mir-302e	2	203.96		hsa-mir-583	2	39.83							hsa-mir-1224-5p							hsa-mir-1343-5p	9	3346.59		hsa-mir-548an	15	273.89							hsa-mir-29c-3p						hsa-mir-490-3p	1	0		hsa-mir-885-5p	1	0
hsa-mir-548ah-5p	2	203.96		hsa-mir-532-3p	2	39.25							hsa-mir-1301-3p							hsa-mir-96-5p	9	3320.45		hsa-mir-1306-5p	15	269.93							hsa-mir-3065-5p						hsa-mir-202-3p	1	0		hsa-mir-936	1	0
hsa-mir-4796-3p	2	203.96		hsa-mir-3194-5p	2	39.17							hsa-mir-548j-5p							hsa-mir-6832-5p	9	3314.4		hsa-mir-4429	15	268.25							hsa-mir-376a-3p						hsa-mir-493-5p	1	0		hsa-mir-939-5p	1	0
hsa-mir-650	2	194.03		hsa-mir-625-5p	2	39.17							hsa-mir-1294							hsa-mir-548n	9	3240.46		hsa-mir-10a-3p	15	257.9							hsa-mir-4476						hsa-mir-494-3p	1	0		hsa-mir-99b-5p	1	0
hsa-mir-4257	2	194.03		hsa-mir-501-5p	2	38.68							hsa-mir-1297							hsa-mir-185-5p	9	3215.85		hsa-mir-574-5p	15	253.34							hsa-mir-490-3p						hsa-mir-497-5p	1	0		hsa-mir-223-3p	1	0
hsa-mir-3612	2	194.03		hsa-mir-181c-5p	2	38.6							hsa-mir-1303							hsa-mir-3135b	9	3179.22		hsa-mir-27b-5p	15	217.74							hsa-mir-22-5p						hsa-mir-181d-5p	1	0		hsa-mir-29a-5p	1	0
hsa-mir-6511a-5p	2	194.03		hsa-mir-1271-5p	2	38.28							hsa-mir-1304-5p							hsa-mir-4795-5p	9	3169.41		hsa-mir-139-5p	15	210.31							hsa-mir-378a-5p						hsa-mir-512-5p	1	0		hsa-mir-29b-1-5p	1	0
hsa-mir-1910-3p	2	194.03		hsa-mir-5699-3p	2	37.45							hsa-mir-1267							hsa-mir-3714	9	3030.4		hsa-mir-378c	15	198.42							hsa-mir-449a						hsa-mir-524-5p	1	0		hsa-mir-365a-5p	1	0
hsa-mir-423-3p	2	170.12		hsa-mir-520c-3p	2	37.31							hsa-mir-548h-5p							hsa-mir-3652	9	2760.56		hsa-mir-500a-3p	15	184.76							hsa-mir-335-3p						hsa-mir-520d-5p	1	0		hsa-mir-374c-5p	1	0
hsa-mir-100-5p	2	152.99		hsa-mir-3177-5p	2	35.1							hsa-mir-548i							hsa-mir-4430	9	2760.56		hsa-mir-376a-5p	15	97.36							hsa-mir-182-5p						hsa-mir-522-3p	1	0		hsa-mir-4496	1	0
hsa-mir-520h	2	152.99		hsa-mir-363-3p	2	35.1							hsa-mir-1292-5p							hsa-mir-412-3p	9	2751.37		hsa-mir-29b-1-5p	14	305.36							hsa-mir-34b-3p						hsa-mir-499a-5p	1	0		hsa-mir-5010-3p	1	0
hsa-mir-103a-3p	2	141.93		hsa-mir-367-3p	2	35.1							hsa-mir-1307-3p							hsa-mir-6721-5p	9	2726.81		hsa-mir-4326	14	301.71							hsa-mir-32-3p						hsa-mir-503-5p	1	0		hsa-mir-369-3p	1	0
hsa-mir-4310	2	139.09		hsa-mir-922	2	34.56							hsa-mir-320d							hsa-mir-6804-5p	9	2718.15		hsa-mir-760	14	298.07							hsa-mir-1296-5p						hsa-mir-513a-5p	1	0		hsa-mir-365b-5p	1	0
hsa-mir-7157-5p	2	139.09		hsa-mir-574-5p	2	33.77							hsa-mir-675-3p							hsa-mir-7109-5p	9	2699.52		hsa-mir-1229-3p	14	271.4							hsa-mir-4435						hsa-mir-544a	1	0		hsa-mir-4421	1	0
hsa-mir-217	2	122.88		hsa-mir-1914-3p	2	33.45							hsa-mir-1908-5p							hsa-mir-30a-3p	9	2681.48		hsa-mir-642a-5p	14	268.66							hsa-mir-1271-5p						hsa-mir-92b-3p	1	0		hsa-mir-659-5p	1	0
hsa-mir-3675-3p	2	122.88		hsa-mir-382-5p	2	32.67							hsa-mir-103a-2-5p							hsa-mir-4775	9	2588.81		hsa-mir-1207-5p	14	267.31							hsa-mir-769-3p						hsa-mir-558	1	0		hsa-mir-744-3p	1	0
hsa-mir-1273e	2	116.89		hsa-mir-618	2	31.9							hsa-mir-449c-5p							hsa-mir-372-3p	9	2570.32		hsa-mir-125a-3p	14	260.95							hsa-mir-652-3p						hsa-mir-562	1	0		hsa-mir-149-5p	1	0
hsa-mir-219b-3p	2	116.89		hsa-mir-198	2	29.27							hsa-mir-2682-5p							hsa-mir-4710	9	2542.24		hsa-let-7a-3p	14	259.44							hsa-mir-93-3p						hsa-mir-572	1	0		hsa-mir-22-5p	1	0
hsa-mir-1247-3p	2	116.89		hsa-mir-15b-3p	2	29.07							hsa-mir-3140-3p							hsa-mir-6807-5p	9	2326.02		hsa-mir-1908-5p	14	256.97							hsa-mir-885-3p						hsa-mir-573	1	0		hsa-mir-379-5p	1	0
hsa-mir-183-5p	2	45.26		hsa-mir-199b-3p	2	29.07							hsa-mir-3157-5p							hsa-mir-6875-3p	9	2241.67		hsa-mir-589-3p	14	245.08							hsa-mir-18b-5p						hsa-mir-574-3p	1	0		hsa-mir-876-5p	1	0
hsa-mir-18a-5p	1	0		hsa-mir-200c-3p	2	28.06							hsa-mir-3159							hsa-mir-6890-3p	9	2202.56		hsa-mir-4685-3p	14	233.07							hsa-mir-23a-3p						hsa-mir-578	1	0		hsa-mir-4701-3p	1	0
hsa-mir-22-3p	1	0		hsa-mir-140-3p	2	28.06							hsa-mir-3175							hsa-mir-6805-5p	9	2111.65		hsa-mir-1296-5p	14	232.39							hsa-mir-663a						hsa-mir-579-3p	1	0		hsa-mir-485-5p	1	0
hsa-mir-23a-3p	1	0		hsa-mir-4496	2	24.18							hsa-mir-3176							hsa-mir-107	9	2084.2		hsa-mir-3158-3p	14	229.79							hsa-mir-196b-5p						hsa-mir-590-5p	1	0		hsa-mir-214-5p	1	0
hsa-mir-25-3p	1	0		hsa-mir-4685-3p	2	23.75							hsa-mir-548w							hsa-mir-410-3p	9	2005.4		hsa-mir-5008-3p	14	226.24							hsa-mir-193a-5p						hsa-mir-603	1	0		hsa-mir-2467-5p	1	0
hsa-mir-28-5p	1	0		hsa-mir-532-5p	2	23.75							hsa-mir-3065-5p							hsa-mir-6795-5p	9	1915.27		hsa-mir-548c-5p	14	209.97							hsa-mir-136-5p						hsa-mir-607	1	0		hsa-mir-378a-3p	1	0
hsa-mir-32-5p	1	0		hsa-mir-29b-1-5p	2	22.74							hsa-mir-3194-5p							hsa-mir-6887-5p	9	1915.27		hsa-mir-548d-5p	14	209.97							hsa-mir-132-3p						hsa-mir-614	1	0		hsa-mir-5699-3p	1	0
hsa-mir-33a-5p	1	0		hsa-mir-369-3p	2	22.74							hsa-mir-3607-5p							hsa-mir-429	9	1826.9		hsa-mir-532-5p	14	199.6							hsa-mir-493-5p						hsa-mir-615-3p	1	0		hsa-mir-99a-3p	1	0
hsa-mir-99a-5p	1	0		hsa-mir-323a-5p	2	22.52							hsa-mir-3619-5p							hsa-mir-6134	9	1818.13		hsa-mir-186-3p	14	189.32							hsa-mir-140-5p						hsa-mir-622	1	0		hsa-mir-99b-3p	1	0
hsa-mir-197-3p	1	0		hsa-mir-616-3p	2	22.48							hsa-mir-3934-5p							hsa-mir-302c-3p	9	1802.24		hsa-mir-328-3p	14	187.91							hsa-mir-664a-3p						hsa-mir-641	1	0		hsa-mir-3613-5p	1	0
hsa-mir-198	1	0		hsa-mir-1243	2	22.06							hsa-mir-548y							hsa-mir-181c-5p	9	1799.34		hsa-mir-9-3p	14	184.17							hsa-mir-1908-5p						hsa-mir-642a-5p	1	0		hsa-mir-664a-3p	1	0
hsa-mir-30d-5p	1	0		hsa-mir-296-5p	2	20.63							hsa-mir-3943							hsa-mir-377-5p	9	1718.81		hsa-mir-2277-3p	14	177.17							hsa-mir-1305						hsa-mir-644a	1	0		hsa-mir-148a-5p	1	0
hsa-mir-139-5p	1	0		hsa-mir-548z	2	20.57							hsa-mir-548aa							hsa-mir-6086	9	1718.81		hsa-let-7f-2-3p	14	175.96							hsa-mir-5680						hsa-mir-650	1	0		hsa-mir-652-3p	1	0
hsa-mir-7-5p	1	0		hsa-mir-548h-3p	2	20.57							hsa-mir-4429							hsa-mir-373-3p	9	1534.5		hsa-mir-628-5p	14	175.92							hsa-mir-495-3p						hsa-mir-548d-3p	1	0		hsa-mir-1226-5p	1	0
hsa-mir-181a-5p	1	0		hsa-mir-302a-3p	2	19.36							hsa-mir-548ak							hsa-mir-6835-5p	9	1489.91		hsa-mir-33b-5p	14	174.3							hsa-mir-512-3p						hsa-mir-663a	1	0		hsa-mir-16-2-3p	1	0
hsa-mir-205-5p	1	0		hsa-mir-378d	2	16.8							hsa-mir-4510							hsa-mir-18a-5p	9	1470.83		hsa-mir-1913	13	411.32							hsa-mir-17-3p						hsa-mir-656-3p	1	0		hsa-mir-3200-3p	1	0
hsa-mir-212-3p	1	0		hsa-mir-378i	2	16.8							hsa-mir-4517							hsa-mir-877-5p	9	1345.79		hsa-mir-345-5p	13	304.72							hsa-mir-1234-3p						hsa-mir-659-3p	1	0		hsa-mir-339-3p	1	0
hsa-mir-214-3p	1	0		hsa-mir-302d-3p	2	15.42							hsa-mir-4524a-5p							hsa-mir-548e-3p	8	4427.28		hsa-mir-412-3p	13	268.44							hsa-mir-198						hsa-mir-542-3p	1	0		hsa-mir-3605-5p	1	0
hsa-mir-224-5p	1	0		hsa-mir-346	2	15.28							hsa-mir-3177-5p							hsa-mir-3672	8	4083.07		hsa-mir-876-3p	13	263.02							hsa-mir-500a-3p						hsa-mir-425-5p	1	0		hsa-mir-576-3p	1	0
hsa-mir-200b-3p	1	0		hsa-mir-221-3p	2	14.65							hsa-mir-4677-3p							hsa-mir-6864-3p	8	4083.07		hsa-mir-1914-3p	13	257.16							hsa-mir-607						hsa-mir-671-5p	1	0		hsa-mir-548o-3p	1	0
hsa-mir-1-3p	1	0		hsa-mir-589-5p	2	13.11							hsa-mir-4685-3p							hsa-mir-6504-3p	8	3977.25		hsa-mir-615-5p	13	248.5							hsa-mir-3194-3p						hsa-mir-668-3p	1	0		hsa-mir-616-5p	1	0
hsa-mir-23b-3p	1	0		hsa-mir-216b-5p	2	12.68							hsa-mir-4705							hsa-mir-5571-5p	8	3559.52		hsa-mir-324-5p	13	231.36							hsa-mir-4745-5p						hsa-mir-765	1	0		hsa-mir-1246	1	0
hsa-mir-128-3p	1	0		hsa-mir-320e	2	12.4							hsa-mir-2467-5p							hsa-mir-5586-3p	8	3472.63		hsa-mir-664a-3p	13	228.69							hsa-mir-873-5p						hsa-let-7a-3p	1	0		hsa-mir-141-3p	1	0
hsa-mir-133a-3p	1	0		hsa-mir-576-3p	2	12.34							hsa-mir-4787-5p							hsa-mir-144-3p	8	3285.11		hsa-mir-151a-5p	13	220.35							hsa-mir-4422						hsa-let-7b-3p	1	0		hsa-mir-200a-3p	1	0
hsa-mir-138-5p	1	0		hsa-mir-3065-3p	2	11.61							hsa-mir-5006-3p							hsa-mir-146a-5p	8	3228.06		hsa-mir-1271-5p	13	212.81							hsa-mir-629-3p						hsa-let-7f-1-3p	1	0		hsa-mir-331-3p	1	0
hsa-mir-142-5p	1	0		hsa-mir-31-5p	2	11.34							hsa-mir-548au-5p							hsa-mir-6124	8	3140.9		hsa-mir-5690	13	212.24							hsa-mir-188-5p						hsa-mir-22-5p	1	0		hsa-mir-34c-3p	1	0
hsa-mir-142-3p	1	0		hsa-let-7f-1-3p	2	10.27							hsa-mir-548au-3p							hsa-mir-4689	8	3132.65		hsa-mir-32-3p	13	205.65							hsa-mir-561-3p						hsa-mir-29a-5p	1	0		hsa-mir-133a-3p	1	0
hsa-mir-143-3p	1	0		hsa-mir-4429	2	10.19							hsa-mir-5690							hsa-mir-548t-5p	8	2951.76		hsa-mir-199a-5p	13	199.92							hsa-mir-590-5p						hsa-mir-31-3p	1	0		hsa-mir-338-3p	1	0
hsa-mir-144-3p	1	0		hsa-mir-18b-5p	2	8.71							hsa-mir-660-3p							hsa-mir-548az-5p	8	2951.76		hsa-mir-34b-5p	13	198.84							hsa-mir-183-3p						hsa-mir-33a-3p	1	0		hsa-mir-4473	1	0
hsa-mir-126-5p	1	0		hsa-mir-381-3p	2	7.79							hsa-mir-1304-3p							hsa-mir-6778-5p	8	2766.02		hsa-mir-302b-3p	13	195.35							hsa-mir-1276						hsa-mir-100-3p	1	0		hsa-mir-505-5p	1	0
hsa-mir-126-3p	1	0		hsa-mir-582-5p	2	7.78							hsa-mir-1306-5p							hsa-mir-4735-5p	8	2755.08		hsa-mir-629-5p	13	192.16							hsa-mir-1294						hsa-mir-16-2-3p	1	0		hsa-mir-146b-5p	1	0
hsa-mir-149-5p	1	0		hsa-mir-421	2	6.68							hsa-mir-548o-5p							hsa-mir-4434	8	2639.3		hsa-mir-3200-3p	13	190.82							hsa-mir-548aa						hsa-mir-129-1-3p	1	0		hsa-mir-199a-3p	1	0
hsa-mir-150-5p	1	0		hsa-mir-33b-5p	2	5.48							hsa-mir-548am-5p							hsa-mir-4516	8	2639.3		hsa-mir-485-3p	13	186.73							hsa-mir-548ap-3p						hsa-mir-148a-5p	1	0		hsa-mir-497-3p	1	0
hsa-mir-184	1	0		hsa-mir-372-3p	2	3.05							hsa-mir-365b-3p							hsa-mir-5703	8	2639.3		hsa-mir-876-5p	13	186.17							hsa-mir-671-5p						hsa-mir-34a-3p	1	0		hsa-mir-505-3p	1	0
hsa-mir-185-5p	1	0		hsa-mir-139-5p	1	0														hsa-mir-3128	8	2624.13		hsa-mir-589-5p	13	173.71							hsa-mir-595						hsa-mir-219a-1-3p	1	0		hsa-mir-577	1	0
hsa-mir-188-5p	1	0		hsa-mir-217	1	0														hsa-mir-2681-5p	8	2582.46		hsa-mir-33a-3p	13	169.38							hsa-mir-4448						hsa-mir-200b-5p	1	0		hsa-mir-590-3p	1	0
hsa-mir-193a-3p	1	0		hsa-mir-451a	1	0														hsa-mir-6769a-5p	8	2496.73		hsa-mir-548j-5p	13	167.45							hsa-mir-4786-3p						hsa-let-7g-3p	1	0		hsa-mir-944	1	0
hsa-mir-194-5p	1	0		hsa-mir-544a	1	0														hsa-mir-6769b-5p	8	2496.73		hsa-mir-135a-5p	13	161.21							hsa-mir-411-5p						hsa-mir-140-3p	1	0		hsa-mir-95-3p	1	0
hsa-mir-206	1	0		hsa-mir-487b-3p	1	0														hsa-mir-29a-3p	8	2416.74		hsa-mir-449a	13	128.41							hsa-mir-483-5p						hsa-mir-143-5p	1	0		hsa-mir-2114-5p	1	0
hsa-mir-200c-3p	1	0		hsa-mir-622	1	0														hsa-mir-574-5p	8	2386.28		hsa-mir-3180-3p	12	273.62							hsa-mir-4518						hsa-mir-125a-3p	1	0		hsa-mir-30c-2-3p	1	0
hsa-mir-302a-5p	1	0		hsa-mir-660-5p	1	0														hsa-mir-590-3p	8	2334.4		hsa-mir-4664-5p	12	236.89							hsa-mir-214-5p						hsa-mir-127-5p	1	0		hsa-mir-4484	1	0
hsa-mir-34b-5p	1	0		hsa-mir-30c-2-3p	1	0														hsa-mir-6736-3p	8	2325.67		hsa-mir-324-3p	12	229.35							hsa-mir-30d-3p						hsa-mir-129-2-3p	1	0		hsa-mir-484	1	0
hsa-mir-34c-5p	1	0		hsa-mir-379-3p	1	0														hsa-mir-1914-3p	8	2250.28		hsa-mir-216a-5p	12	202							hsa-mir-548b-5p						hsa-mir-195-3p	1	0		hsa-mir-582-5p	1	0
hsa-mir-361-5p	1	0		hsa-mir-486-3p	1	0														hsa-mir-5194	8	2250.28		hsa-mir-1276	12	199.38							hsa-mir-548a-5p						hsa-mir-296-3p	1	0		hsa-mir-876-3p	1	0
hsa-mir-362-5p	1	0		hsa-mir-516a-5p	1	0														hsa-mir-513a-5p	8	2217.27		hsa-mir-641	12	197.74							hsa-mir-548c-5p						hsa-mir-130b-5p	1	0		hsa-mir-106b-3p	1	0
hsa-mir-365a-3p	1	0		hsa-mir-1294	1	0														hsa-mir-4747-5p	8	2177.82		hsa-mir-3127-5p	12	187.83							hsa-mir-548d-5p						hsa-mir-340-5p	1	0		hsa-mir-212-3p	1	0
hsa-mir-302c-5p	1	0		hsa-mir-1297	1	0														hsa-mir-5196-5p	8	2177.82		hsa-mir-16-1-3p	12	183.45							hsa-mir-548j-5p						hsa-mir-335-3p	1	0		hsa-mir-221-5p	1	0
hsa-mir-375	1	0		hsa-mir-1248	1	0														hsa-mir-6867-5p	8	2166.89		hsa-mir-615-3p	12	181.52							hsa-mir-548h-5p						hsa-mir-486-3p	1	0		hsa-mir-27b-5p	1	0
hsa-mir-377-3p	1	0		hsa-mir-449c-5p	1	0														hsa-mir-625-5p	8	2165.43		hsa-mir-1260a	12	180.38							hsa-mir-548i						hsa-mir-505-5p	1	0		hsa-mir-454-3p	1	0
hsa-mir-378a-5p	1	0		hsa-mir-3159	1	0														hsa-mir-374a-5p	8	2164.72		hsa-mir-34a-3p	12	177.34							hsa-mir-548w						hsa-mir-508-5p	1	0		hsa-mir-4726-3p	1	0
hsa-mir-378a-3p	1	0		hsa-mir-3613-3p	1	0														hsa-mir-6878-5p	8	2145.63		hsa-mir-3677-5p	12	176.75							hsa-mir-548y						hsa-mir-574-5p	1	0		hsa-mir-222-3p	1	0
hsa-mir-381-3p	1	0		hsa-mir-3934-5p	1	0														hsa-mir-4533	8	2139.53		hsa-mir-490-3p	12	175.51							hsa-mir-548ab						hsa-mir-576-3p	1	0		hsa-mir-520a-3p	1	0
hsa-mir-330-3p	1	0		hsa-mir-4510	1	0														hsa-mir-372-5p	8	2118.61		hsa-mir-302d-3p	12	175.17							hsa-mir-548ak						hsa-mir-892b	1	0		hsa-mir-550a-3-5p	1	0
hsa-mir-342-3p	1	0		hsa-mir-4677-3p	1	0														hsa-mir-30e-3p	8	2045.85		hsa-mir-627-5p	12	157.53							hsa-mir-548au-5p						hsa-mir-889-3p	1	0		hsa-mir-550a-5p	1	0
hsa-mir-337-3p	1	0		hsa-mir-4449	1	0														hsa-mir-302a-3p	8	2022.63		hsa-mir-188-5p	12	153.95							hsa-mir-548o-5p						hsa-mir-875-5p	1	0		hsa-mir-1296-5p	1	0
hsa-mir-148b-3p	1	0		hsa-mir-760	1	0														hsa-mir-520a-3p	8	2022.63		hsa-mir-1277-5p	12	147.05							hsa-mir-548am-5p						hsa-mir-708-5p	1	0		hsa-mir-1229-3p	1	0
hsa-mir-196b-5p	1	0		hsa-mir-138-1-3p	1	0														hsa-mir-520b	8	2022.63		hsa-mir-603	12	133.36							hsa-mir-23b-5p						hsa-mir-543	1	0		hsa-mir-1304-3p	1	0
hsa-mir-18b-5p	1	0		hsa-mir-542-3p	1	0														hsa-mir-196a-5p	8	2011.72		hsa-mir-449b-5p	12	125.43							hsa-mir-99a-5p						hsa-mir-208b-3p	1	0		hsa-mir-143-5p	1	0
hsa-mir-449a	1	0		hsa-mir-548ak	1	0														hsa-mir-627-3p	8	1972.75		hsa-mir-2355-3p	12	123.49							hsa-mir-642a-5p						hsa-mir-1228-3p	1	0		hsa-mir-298	1	0
hsa-mir-452-5p	1	0		hsa-mir-548am-5p	1	0														hsa-mir-4524a-3p	8	1896.34		hsa-mir-2467-5p	11	214.41							hsa-mir-34c-5p						hsa-mir-513c-5p	1	0		hsa-mir-3677-5p	1	0
hsa-mir-452-3p	1	0		hsa-mir-548au-5p	1	0														hsa-mir-4778-3p	8	1893.81		hsa-mir-3127-3p	11	213.59							hsa-mir-223-5p						hsa-mir-1179	1	0		hsa-mir-450a-1-3p	1	0
hsa-mir-412-3p	1	0		hsa-mir-548k	1	0														hsa-mir-6758-5p	8	1886.22		hsa-mir-769-3p	11	186.34							hsa-mir-31-5p						hsa-mir-1180-3p	1	0		hsa-mir-489-3p	1	0
hsa-mir-491-5p	1	0		hsa-mir-548o-5p	1	0														hsa-mir-6856-5p	8	1886.22		hsa-mir-3176	11	172.17							hsa-mir-520f-3p						hsa-mir-1182	1	0		hsa-mir-491-5p	1	0
hsa-mir-202-5p	1	0		hsa-mir-223-3p	1	0														hsa-mir-551b-5p	8	1748.09		hsa-mir-3615	11	167.32							hsa-mir-141-3p						hsa-mir-1202	1	0		hsa-mir-942-5p	1	0
hsa-mir-495-3p	1	0		hsa-mir-365a-5p	1	0														hsa-mir-149-5p	8	1673.57		hsa-mir-616-5p	11	157.39							hsa-mir-150-5p						hsa-mir-1203	1	0		hsa-mir-219a-5p	1	0
hsa-mir-496	1	0		hsa-mir-374c-5p	1	0														hsa-mir-4755-5p	8	1670.79		hsa-mir-1292-5p	11	152.47							hsa-mir-588						hsa-mir-1208	1	0		hsa-mir-1910-5p	1	0
hsa-mir-193b-3p	1	0		hsa-mir-3928-3p	1	0														hsa-mir-5006-3p	8	1670.79		hsa-mir-4793-3p	11	151.91							hsa-mir-4685-3p						hsa-mir-1297	1	0		hsa-mir-3685	1	0
hsa-mir-512-5p	1	0		hsa-mir-16-1-3p	1	0														hsa-mir-3681-3p	8	1625.99		hsa-mir-3685	11	151.7							hsa-mir-330-5p						hsa-mir-1305	1	0		hsa-mir-455-3p	1	0
hsa-mir-498	1	0		hsa-mir-181a-3p	1	0														hsa-mir-216a-3p	8	1625.99		hsa-mir-1226-5p	11	146.48							hsa-mir-4443						hsa-mir-1246	1	0		hsa-mir-548au-3p	1	0
hsa-mir-515-3p	1	0		hsa-mir-1825	1	0														hsa-mir-3664-3p	8	1610.92		hsa-mir-548o-3p	11	132.03							hsa-mir-539-5p						hsa-mir-1254	1	0		hsa-mir-136-3p	1	0
hsa-mir-519e-3p	1	0		hsa-mir-34b-3p	1	0														hsa-mir-148a-3p	8	1608.56		hsa-mir-382-5p	11	130.54							hsa-mir-654-3p						hsa-mir-1255a	1	0		hsa-let-7f-2-3p	1	0
hsa-mir-520f-3p	1	0		hsa-mir-580-3p	1	0														hsa-mir-152-3p	8	1592.63		hsa-mir-497-3p	11	126.95							hsa-mir-5699-3p						hsa-mir-1256	1	0		hsa-mir-135b-5p	1	0
hsa-mir-519c-3p	1	0		hsa-mir-624-5p	1	0														hsa-mir-450a-1-3p	8	1580.65		hsa-mir-501-5p	11	124.57							hsa-mir-567						hsa-mir-548g-3p	1	0		hsa-mir-181c-3p	1	0
hsa-mir-520a-5p	1	0		hsa-mir-641	1	0														hsa-mir-3941	8	1488.24		hsa-mir-148b-5p	11	115.36							hsa-mir-2115-5p						hsa-mir-548n	1	0		hsa-mir-197-3p	1	0
hsa-mir-519b-3p	1	0		hsa-mir-10a-3p	1	0														hsa-mir-130b-5p	8	1436.8		hsa-mir-151a-3p	11	112.61							hsa-mir-146b-5p						hsa-mir-1265	1	0		hsa-mir-214-3p	1	0
hsa-mir-525-5p	1	0		hsa-mir-126-5p	1	0														hsa-mir-100-5p	8	1436.47		hsa-mir-135b-5p	11	110.18							hsa-mir-488-3p						hsa-mir-1275	1	0		hsa-mir-4452	1	0
hsa-mir-520g-3p	1	0		hsa-mir-146a-3p	1	0														hsa-mir-6803-5p	8	1355.64		hsa-mir-1179	11	93.67							hsa-mir-657						hsa-mir-548p	1	0		hsa-mir-4698	1	0
hsa-mir-522-3p	1	0		hsa-mir-326	1	0														hsa-mir-4524a-5p	8	1336.96		hsa-mir-24-2-5p	11	87.34							hsa-mir-494-3p						hsa-mir-1284	1	0		hsa-mir-5006-3p	1	0
hsa-mir-519a-3p	1	0		hsa-mir-944	1	0														hsa-mir-4524b-5p	8	1336.96		hsa-mir-339-3p	11	80							hsa-mir-542-3p						hsa-mir-1255b-5p	1	0		hsa-mir-501-3p	1	0
hsa-mir-513a-5p	1	0		hsa-mir-1285-5p	1	0														hsa-mir-7154-3p	8	1303		hsa-mir-216b-5p	10	215.32							hsa-mir-548l						hsa-mir-664a-5p	1	0		hsa-mir-670-5p	1	0
hsa-mir-509-3p	1	0		hsa-mir-3140-3p	1	0														hsa-mir-887-5p	8	1271.36		hsa-mir-4286	10	208.64							hsa-mir-147a						hsa-mir-1307-3p	1	0		hsa-mir-7-1-3p	1	0
hsa-mir-510-5p	1	0		hsa-mir-3651	1	0														hsa-mir-3192-5p	8	1160.57		hsa-mir-2114-5p	10	206.44							hsa-mir-379-5p						hsa-mir-1825	1	0		hsa-let-7b-3p	1	0
hsa-mir-539-5p	1	0		hsa-mir-3662	1	0														hsa-mir-3122	8	1138.13		hsa-mir-485-5p	10	169.66							hsa-mir-767-5p						hsa-mir-1538	1	0		hsa-let-7g-3p	1	0
hsa-mir-544a	1	0		hsa-mir-664a-5p	1	0														hsa-mir-3913-5p	8	1138.13		hsa-mir-502-5p	10	169.2							hsa-mir-1910-5p						hsa-mir-1911-3p	1	0		hsa-mir-1254	1	0
hsa-mir-545-3p	1	0		hsa-mir-1254	1	0														hsa-mir-650	8	875.97		hsa-mir-504-5p	10	146.86							hsa-mir-506-3p						hsa-mir-1915-3p	1	0		hsa-mir-151a-5p	1	0
hsa-mir-558	1	0		hsa-mir-152-3p	1	0														hsa-mir-3612	8	875.97		hsa-mir-664a-5p	10	136.73							hsa-mir-199b-5p						hsa-mir-224-3p	1	0		hsa-mir-3176	1	0
hsa-mir-559	1	0		hsa-mir-188-5p	1	0														hsa-mir-377-3p	7	3744.26		hsa-mir-874-3p	10	133.4							hsa-mir-874-3p						hsa-mir-1976	1	0		hsa-mir-365a-3p	1	0
hsa-mir-561-3p	1	0		hsa-mir-2110	1	0														hsa-mir-1248	7	3354.99		hsa-mir-5008-5p	10	129.81							hsa-mir-197-5p						hsa-mir-2053	1	0		hsa-mir-367-3p	1	0
hsa-mir-567	1	0		hsa-mir-3175	1	0														hsa-mir-4645-5p	7	3293.65		hsa-mir-652-3p	10	127.71							hsa-mir-1304-5p						hsa-let-7a-2-3p	1	0		hsa-mir-423-3p	1	0
hsa-mir-568	1	0		hsa-mir-33a-3p	1	0														hsa-mir-4673	7	3293.65		hsa-mir-4422	10	122.38							hsa-mir-1915-3p						hsa-mir-449c-5p	1	0		hsa-mir-532-5p	1	0
hsa-mir-571	1	0		hsa-mir-3605-5p	1	0														hsa-mir-6815-3p	7	3266.72		hsa-mir-346	10	122.18							hsa-mir-589-3p						hsa-mir-764	1	0		hsa-mir-545-5p	1	0
hsa-mir-573	1	0		hsa-mir-518a-3p	1	0														hsa-mir-7162-3p	7	3143.54		hsa-mir-493-3p	10	120.98							hsa-mir-515-3p						hsa-mir-2114-3p	1	0		hsa-mir-589-3p	1	0
hsa-mir-576-5p	1	0		hsa-mir-561-5p	1	0														hsa-mir-6737-5p	7	2922.71		hsa-mir-99b-3p	10	115.56							hsa-mir-519e-3p						hsa-mir-2117	1	0		hsa-mir-641	1	0
hsa-mir-579-3p	1	0		hsa-mir-5682	1	0														hsa-mir-6812-5p	7	2922.71		hsa-mir-199b-5p	10	111.93							hsa-mir-1913						hsa-mir-2276-3p	1	0		hsa-mir-7-2-3p	1	0
hsa-mir-580-3p	1	0		hsa-mir-5690	1	0														hsa-mir-6819-5p	7	2922.71		hsa-mir-769-5p	10	103.1							hsa-mir-935						hsa-mir-2682-5p	1	0		hsa-mir-485-3p	1	0
hsa-mir-586	1	0		hsa-mir-588	1	0														hsa-mir-583	7	2716.11		hsa-mir-744-3p	10	100.92							hsa-mir-873-3p						hsa-mir-449c-3p	1	0		hsa-mir-1224-5p	1	0
hsa-mir-590-5p	1	0		hsa-mir-607	1	0														hsa-mir-6087	7	2657.11		hsa-mir-34c-5p	10	95.33							hsa-mir-5010-3p						hsa-mir-3116	1	0		hsa-mir-1273d	1	0
hsa-mir-593-5p	1	0		hsa-mir-628-3p	1	0														hsa-mir-4282	7	2604.44		hsa-mir-3913-5p	10	92							hsa-mir-520h						hsa-mir-3139	1	0		hsa-mir-155-3p	1	0
hsa-mir-595	1	0		hsa-mir-486-5p	1	0														hsa-mir-6873-5p	7	2598.2		hsa-mir-335-3p	10	86.22							hsa-mir-188-3p						hsa-mir-3140-3p	1	0		hsa-mir-18a-3p	1	0
hsa-mir-599	1	0		hsa-mir-1301-3p	1	0														hsa-mir-548a-3p	7	2484.24		hsa-mir-373-3p	10	81.51							hsa-mir-3173-3p						hsa-mir-548t-5p	1	0		hsa-mir-19a-5p	1	0
hsa-mir-603	1	0		hsa-mir-517a-3p	1	0														hsa-mir-548f-3p	7	2484.24		hsa-mir-217	10	80.74							hsa-mir-212-5p						hsa-mir-3146	1	0		hsa-mir-19b-1-5p	1	0
hsa-mir-604	1	0		hsa-mir-3200-5p	1	0														hsa-mir-548ar-3p	7	2484.24		hsa-mir-365b-3p	10	57.71							hsa-mir-1290						hsa-mir-3148	1	0		hsa-mir-19b-2-5p	1	0
hsa-mir-608	1	0		hsa-mir-520f-3p	1	0														hsa-mir-548az-3p	7	2484.24		hsa-mir-449c-5p	9	163.13							hsa-mir-29b-2-5p						hsa-mir-3155a	1	0		hsa-mir-4659a-3p	1	0
hsa-mir-618	1	0		hsa-mir-101-5p	1	0														hsa-mir-6798-5p	7	2330.1		hsa-mir-3199	9	163.06							hsa-mir-507						hsa-mir-3157-5p	1	0		hsa-mir-548ak	1	0
hsa-mir-622	1	0		hsa-mir-1224-5p	1	0														hsa-mir-486-3p	7	2211.73		hsa-mir-4525	9	145.5							hsa-mir-557						hsa-mir-3160-3p	1	0		hsa-mir-548am-5p	1	0
hsa-mir-623	1	0		hsa-mir-148b-5p	1	0														hsa-mir-744-3p	7	2134.81		hsa-mir-588	9	141.48							hsa-mir-450b-5p						hsa-mir-3163	1	0		hsa-mir-548c-5p	1	0
hsa-mir-624-5p	1	0		hsa-mir-181c-3p	1	0														hsa-mir-4267	7	2115.2		hsa-mir-489-3p	9	135							hsa-mir-2355-5p						hsa-mir-323b-3p	1	0		hsa-mir-548j-5p	1	0
hsa-mir-33b-5p	1	0		hsa-mir-185-3p	1	0														hsa-mir-654-5p	7	2103.27		hsa-mir-455-3p	9	122.22							hsa-mir-3176						hsa-mir-3178	1	0		hsa-mir-548k	1	0
hsa-mir-636	1	0		hsa-mir-191-3p	1	0														hsa-mir-541-3p	7	2103.27		hsa-mir-488-3p	9	117.04							hsa-mir-1343-3p						hsa-mir-3182	1	0		hsa-mir-548l	1	0
hsa-mir-637	1	0		hsa-mir-3605-3p	1	0														hsa-mir-106a-3p	7	2075.19		hsa-mir-362-5p	9	111.82							hsa-let-7g-3p						hsa-mir-3188	1	0		hsa-mir-548o-5p	1	0
hsa-mir-648	1	0		hsa-mir-3691-5p	1	0														hsa-mir-29b-3p	7	2065.84		hsa-mir-4786-3p	9	109.91							hsa-let-7a-2-3p						hsa-mir-514b-5p	1	0		hsa-mir-548w	1	0
hsa-mir-663a	1	0		hsa-mir-499a-5p	1	0														hsa-mir-619-5p	7	2061.17		hsa-mir-486-5p	9	109.48							hsa-mir-2110						hsa-mir-4299	1	0		hsa-mir-3158-3p	1	0
hsa-mir-411-5p	1	0		hsa-mir-592	1	0														hsa-mir-4537	7	2023.38		hsa-mir-383-5p	9	109.42							hsa-mir-920						hsa-mir-4304	1	0		hsa-mir-324-5p	1	0
hsa-mir-654-5p	1	0		hsa-mir-626	1	0														hsa-mir-4659a-3p	7	1941.57		hsa-mir-296-3p	9	107.05							hsa-mir-548an						hsa-mir-4303	1	0		hsa-mir-486-5p	1	0
hsa-mir-656-3p	1	0		hsa-mir-920	1	0														hsa-mir-4659b-3p	7	1941.57		hsa-mir-500a-5p	9	100.79							hsa-mir-3179						hsa-mir-4307	1	0		hsa-mir-1180-3p	1	0
hsa-mir-657	1	0		hsa-mir-300	1	0														hsa-mir-505-3p	7	1912.06		hsa-mir-146b-5p	9	97.4							hsa-mir-34b-5p						hsa-mir-4310	1	0		hsa-mir-483-3p	1	0
hsa-mir-660-5p	1	0		hsa-mir-3168	1	0														hsa-mir-4802-5p	7	1844.6		hsa-let-7b-3p	9	93.69							hsa-mir-449c-5p						hsa-mir-4314	1	0		hsa-mir-3180-3p	1	0
hsa-mir-363-5p	1	0		hsa-mir-1234-3p	1	0														hsa-mir-6747-5p	7	1842.51		hsa-mir-605-5p	9	92.62							hsa-mir-2682-5p						hsa-mir-4253	1	0		hsa-mir-4664-5p	1	0
hsa-mir-668-3p	1	0		hsa-mir-127-3p	1	0														hsa-mir-5690	7	1796.21		hsa-mir-374a-3p	9	87.04							hsa-mir-1254						hsa-mir-4251	1	0		hsa-mir-520c-3p	1	0
hsa-mir-769-5p	1	0		hsa-mir-127-5p	1	0														hsa-mir-543	7	1780.05		hsa-mir-5581-5p	9	86.08							hsa-mir-544a						hsa-mir-4266	1	0		hsa-mir-373-3p	1	0
hsa-mir-765	1	0		hsa-mir-136-5p	1	0														hsa-mir-142-3p	7	1751.66		hsa-mir-212-5p	9	84.05							hsa-mir-548o-3p						hsa-mir-4269	1	0		hsa-mir-372-3p	1	0
hsa-mir-297	1	0		hsa-mir-1909-5p	1	0														hsa-mir-3190-3p	7	1690.31		hsa-mir-676-3p	9	79.11							hsa-mir-526b-5p						hsa-mir-4273	1	0
hsa-mir-19b-1-5p	1	0		hsa-mir-193b-5p	1	0														hsa-mir-5186	7	1654.81		hsa-mir-513a-5p	9	77.86							hsa-mir-561-5p						hsa-mir-4279	1	0
hsa-mir-19b-2-5p	1	0		hsa-mir-196a-3p	1	0														hsa-mir-4278	7	1639.85		hsa-mir-224-3p	9	73.59							hsa-mir-16-2-3p						hsa-mir-4329	1	0
hsa-mir-28-3p	1	0		hsa-mir-214-5p	1	0														hsa-mir-6738-5p	7	1636.66		hsa-mir-374b-3p	9	71.04							hsa-mir-922						hsa-mir-2355-3p	1	0
hsa-mir-92a-1-5p	1	0		hsa-mir-376c-3p	1	0														hsa-mir-759	7	1612.01		hsa-mir-1224-5p	9	70.66							hsa-mir-340-5p						hsa-mir-3607-5p	1	0
hsa-mir-93-3p	1	0		hsa-mir-409-3p	1	0														hsa-mir-505-5p	7	1611.95		hsa-mir-188-3p	9	67.58							hsa-mir-619-3p						hsa-mir-3609	1	0
hsa-mir-29b-2-5p	1	0		hsa-mir-425-3p	1	0														hsa-mir-7110-3p	7	1610.73		hsa-mir-576-3p	9	66.77							hsa-mir-186-3p						hsa-mir-3612	1	0
hsa-mir-16-2-3p	1	0		hsa-mir-455-5p	1	0														hsa-mir-142-5p	7	1607.96		hsa-mir-320e	9	64.34							hsa-mir-936						hsa-mir-3613-5p	1	0
hsa-mir-129-1-3p	1	0		hsa-mir-485-3p	1	0														hsa-mir-5589-3p	7	1579.32		hsa-mir-130a-5p	9	64.14							hsa-mir-520a-5p						hsa-mir-3616-5p	1	0
hsa-mir-148a-5p	1	0		hsa-mir-5006-3p	1	0														hsa-mir-1197	7	1554.74		hsa-mir-198	9	62.56							hsa-mir-3614-3p						hsa-mir-3617-5p	1	0
hsa-mir-7-1-3p	1	0		hsa-mir-505-3p	1	0														hsa-mir-6840-3p	7	1550.34		hsa-mir-367-3p	9	57.41							hsa-mir-1302						hsa-mir-3651	1	0
hsa-mir-7-2-3p	1	0		hsa-mir-513a-5p	1	0														hsa-mir-4695-5p	7	1495.12		hsa-mir-99b-5p	9	55.43							hsa-mir-191-5p						hsa-mir-3652	1	0
hsa-mir-219a-1-3p	1	0		hsa-mir-518c-5p	1	0														hsa-mir-501-5p	7	1493.94		hsa-mir-377-3p	9	52.6							hsa-mir-3127-5p						hsa-mir-3658	1	0
hsa-mir-223-5p	1	0		hsa-mir-587	1	0														hsa-mir-3065-3p	7	1481.45		hsa-mir-765	8	161.95							hsa-mir-3180-3p						hsa-mir-1273e	1	0
hsa-mir-30b-3p	1	0		hsa-mir-665	1	0														hsa-mir-4271	7	1468.3		hsa-mir-647	8	130.3							hsa-mir-3180						hsa-mir-3660	1	0
hsa-mir-124-5p	1	0		hsa-mir-675-5p	1	0														hsa-mir-4725-3p	7	1468.3		hsa-mir-624-3p	8	111.33							hsa-mir-4452						hsa-mir-3662	1	0
hsa-mir-127-5p	1	0		hsa-mir-758-3p	1	0														hsa-mir-6780b-5p	7	1468.3		hsa-mir-1180-3p	8	110.14							hsa-mir-4792						hsa-mir-3663-5p	1	0
hsa-mir-146a-3p	1	0		hsa-mir-875-3p	1	0														hsa-mir-637	7	1459.84		hsa-mir-192-3p	8	96.95							hsa-mir-564						hsa-mir-3665	1	0
hsa-mir-149-3p	1	0		hsa-mir-150-5p	1	0														hsa-mir-491-5p	7	1459.81		hsa-mir-618	8	92.56							hsa-mir-34a-3p						hsa-mir-3667-3p	1	0
hsa-mir-186-3p	1	0		hsa-mir-193a-5p	1	0														hsa-mir-143-5p	7	1449		hsa-mir-520a-5p	8	88.82							hsa-mir-2467-5p						hsa-mir-3671	1	0
hsa-mir-195-3p	1	0		hsa-mir-194-3p	1	0														hsa-mir-3124-3p	7	1419.09		hsa-mir-146b-3p	8	84.82							hsa-mir-221-5p						hsa-mir-3675-3p	1	0
hsa-mir-194-3p	1	0		hsa-mir-342-5p	1	0														hsa-mir-4796-3p	7	1385.13		hsa-mir-1288-3p	8	84.47							hsa-mir-548au-3p						hsa-mir-3681-5p	1	0
hsa-mir-34c-3p	1	0		hsa-mir-3607-5p	1	0														hsa-mir-769-5p	7	1374.86		hsa-mir-576-5p	8	82.48							hsa-mir-151a-5p						hsa-mir-3681-3p	1	0
hsa-mir-130b-5p	1	0		hsa-mir-4733-5p	1	0														hsa-mir-6165	7	1361.17		hsa-mir-452-3p	8	82.29							hsa-mir-449b-5p						hsa-mir-3685	1	0
hsa-mir-367-5p	1	0		hsa-mir-4792	1	0														hsa-mir-504-3p	7	1325.2		hsa-mir-4783-3p	8	78.94							hsa-mir-520g-3p						hsa-mir-3692-3p	1	0
hsa-mir-371a-5p	1	0		hsa-mir-877-5p	1	0														hsa-mir-4786-5p	7	1301.62		hsa-mir-222-5p	8	78.35							hsa-mir-185-3p						hsa-mir-3908	1	0
hsa-mir-340-5p	1	0		hsa-mir-1226-3p	1	0														hsa-mir-1303	7	1253.18		hsa-mir-455-5p	8	77.1							hsa-mir-532-3p						hsa-mir-3911	1	0
hsa-mir-342-5p	1	0		hsa-mir-1292-5p	1	0														hsa-mir-527	7	1225.63		hsa-mir-1307-3p	8	76.53							hsa-mir-326						hsa-mir-3915	1	0
hsa-mir-323a-5p	1	0		hsa-mir-204-5p	1	0														hsa-mir-518a-5p	7	1225.63		hsa-mir-593-5p	8	69.33							hsa-mir-3187-3p						hsa-mir-3918	1	0
hsa-mir-151a-5p	1	0		hsa-mir-4454	1	0														hsa-mir-143-3p	7	1204.28		hsa-mir-1304-5p	8	68.22							hsa-mir-200a-3p						hsa-mir-3920	1	0
hsa-mir-148b-5p	1	0		hsa-mir-608	1	0														hsa-mir-1275	7	1181.82		hsa-mir-548ax	8	67.64							hsa-mir-504-5p						hsa-mir-676-5p	1	0
hsa-mir-331-5p	1	0		hsa-mir-873-3p	1	0														hsa-mir-4525	7	1181.82		hsa-mir-372-3p	8	61.61							hsa-mir-1226-3p						hsa-mir-676-3p	1	0
hsa-mir-338-5p	1	0		hsa-mir-3689e	1	0														hsa-mir-4665-5p	7	1181.82		hsa-mir-199b-3p	8	59.13							hsa-mir-345-5p						hsa-mir-3928-3p	1	0
hsa-mir-335-3p	1	0		hsa-mir-3689f	1	0														hsa-mir-5010-5p	7	1181.82		hsa-mir-545-5p	8	57.74							hsa-mir-1825						hsa-mir-3934-5p	1	0
hsa-mir-483-5p	1	0		hsa-mir-378c	1	0														hsa-mir-5096	7	1180.12		hsa-mir-590-5p	8	53.03							hsa-mir-212-3p						hsa-mir-3937	1	0
hsa-mir-486-3p	1	0		hsa-mir-378f	1	0														hsa-mir-3942-3p	7	1142.2		hsa-mir-190a-5p	8	48.75							hsa-mir-576-5p						hsa-mir-3942-5p	1	0
hsa-mir-488-3p	1	0		hsa-mir-422a	1	0														hsa-mir-6515-5p	7	1090.99		hsa-mir-548l	8	48.34							hsa-mir-200c-5p						hsa-mir-642b-3p	1	0
hsa-mir-193b-5p	1	0		hsa-mir-4443	1	0														hsa-mir-6751-5p	7	1031.97		hsa-mir-378d	8	47.75							hsa-mir-379-3p						hsa-mir-548z	1	0
hsa-mir-516a-5p	1	0		hsa-mir-500a-5p	1	0														hsa-mir-193b-5p	7	1016.18		hsa-mir-28-3p	8	38.02							hsa-mir-4328						hsa-mir-4423-3p	1	0
hsa-mir-500a-5p	1	0		hsa-mir-5581-5p	1	0														hsa-mir-548d-3p	7	985.92		hsa-mir-520f-3p	8	34.48							hsa-mir-4733-5p						hsa-mir-548ac	1	0
hsa-mir-505-5p	1	0		hsa-mir-876-5p	1	0														hsa-mir-548z	7	985.92		hsa-mir-3194-5p	7	77.67							hsa-mir-299-5p						hsa-mir-4430	1	0
hsa-mir-509-5p	1	0		hsa-mir-9-3p	1	0														hsa-mir-548ac	7	985.92		hsa-mir-657	7	74.63							hsa-mir-670-5p						hsa-mir-548ah-5p	1	0
hsa-mir-532-3p	1	0		hsa-mir-1180-3p	1	0														hsa-mir-548h-3p	7	985.92		hsa-mir-595	7	74.3							hsa-mir-361-5p						hsa-mir-4458	1	0
hsa-mir-574-5p	1	0		hsa-mir-106b-3p	1	0														hsa-mir-548bb-3p	7	985.92		hsa-mir-483-3p	7	71.41							hsa-mir-101-5p						hsa-mir-3135b	1	0
hsa-mir-548b-5p	1	0		hsa-mir-1910-5p	1	0														hsa-mir-328-5p	7	959.38		hsa-mir-4511	7	71.07							hsa-mir-5581-3p						hsa-mir-4465	1	0
hsa-mir-593-3p	1	0		hsa-mir-197-3p	1	0														hsa-mir-328-3p	7	910.95		hsa-mir-183-3p	7	66.11							hsa-mir-609						hsa-mir-3155b	1	0
hsa-mir-548a-5p	1	0		hsa-mir-2114-5p	1	0														hsa-mir-302b-3p	7	900.47		hsa-mir-561-5p	7	65.4							hsa-mir-382-5p						hsa-mir-4486	1	0
hsa-mir-615-5p	1	0		hsa-mir-3685	1	0														hsa-mir-302d-3p	7	900.47		hsa-mir-3657	7	64.9							hsa-mir-376c-3p						hsa-mir-4487	1	0
hsa-mir-616-3p	1	0		hsa-mir-4511	1	0														hsa-mir-520e	7	900.47		hsa-mir-548n	7	60.67							hsa-mir-148a-5p						hsa-mir-4493	1	0
hsa-mir-548c-5p	1	0		hsa-mir-4705	1	0														hsa-mir-520c-3p	7	900.47		hsa-mir-511-5p	7	60							hsa-mir-3199						hsa-mir-4500	1	0
hsa-mir-33b-3p	1	0		hsa-mir-4738-3p	1	0														hsa-mir-520d-3p	7	900.47		hsa-mir-1270	7	59.53							hsa-mir-624-3p						hsa-mir-4501	1	0
hsa-mir-548d-5p	1	0		hsa-mir-5008-3p	1	0														hsa-mir-302e	7	900.47		hsa-mir-5581-3p	7	59.23							hsa-mir-580-3p						hsa-mir-4504	1	0
hsa-mir-654-3p	1	0		hsa-mir-548at-5p	1	0														hsa-mir-6513-5p	7	763.48		hsa-mir-219a-1-3p	7	59.2							hsa-mir-483-3p						hsa-mir-4505	1	0
hsa-mir-874-3p	1	0		hsa-mir-561-3p	1	0														hsa-mir-4789-5p	7	716.98		hsa-mir-3065-5p	7	55.88							hsa-mir-25-5p						hsa-mir-2392	1	0
hsa-mir-541-3p	1	0		hsa-mir-874-3p	1	0														hsa-mir-7847-3p	7	591.42		hsa-mir-34b-3p	7	55.68							hsa-mir-582-5p						hsa-mir-4508	1	0
hsa-mir-744-3p	1	0		hsa-mir-33b-3p	1	0														hsa-mir-623	7	543.35		hsa-mir-5699-3p	7	54.69							hsa-mir-3115						hsa-mir-4511	1	0
hsa-mir-885-5p	1	0		hsa-mir-650	1	0														hsa-mir-214-3p	7	513.55		hsa-mir-1234-3p	7	53.5							hsa-mir-33a-5p						hsa-mir-4514	1	0
hsa-mir-665	1	0		hsa-mir-765	1	0														hsa-mir-761	7	513.55		hsa-mir-1246	7	53.46							hsa-mir-675-5p						hsa-mir-4524a-3p	1	0
hsa-mir-873-5p	1	0		hsa-mir-1231	1	0														hsa-mir-3619-5p	7	513.55		hsa-mir-99a-5p	7	51.84							hsa-mir-21-3p						hsa-mir-4525	1	0
hsa-mir-374b-5p	1	0		hsa-mir-1287-5p	1	0														hsa-mir-942-5p	6	2882.28		hsa-mir-587	7	50.76							hsa-mir-4799-5p						hsa-mir-4526	1	0
hsa-mir-374b-3p	1	0		hsa-mir-141-5p	1	0														hsa-mir-1911-3p	6	2407.89		hsa-mir-340-3p	7	49.62							hsa-mir-338-5p						hsa-mir-4532	1	0
hsa-mir-760	1	0		hsa-mir-181b-3p	1	0														hsa-mir-5095	6	2371.15		hsa-mir-1243	7	47.32							hsa-mir-378a-3p						hsa-mir-3152-5p	1	0
hsa-mir-216b-5p	1	0		hsa-mir-19a-5p	1	0														hsa-mir-7151-3p	6	2371.15		hsa-mir-99a-3p	7	47.25							hsa-mir-133a-3p						hsa-mir-3194-3p	1	0
hsa-mir-921	1	0		hsa-mir-379-5p	1	0														hsa-mir-203a-3p	6	2327.89		hsa-mir-552-3p	7	45.54							hsa-mir-125a-3p						hsa-mir-3913-3p	1	0
hsa-mir-922	1	0		hsa-mir-516b-5p	1	0														hsa-mir-4455	6	2165.37		hsa-mir-4705	7	40.89							hsa-mir-522-3p						hsa-mir-3925-3p	1	0
hsa-mir-509-3-5p	1	0		hsa-mir-550a-3-5p	1	0														hsa-mir-6872-3p	6	2047.88		hsa-mir-5682	7	40.52							hsa-mir-224-3p						hsa-mir-3972	1	0
hsa-mir-939-5p	1	0		hsa-mir-550a-5p	1	0														hsa-mir-1229-3p	6	2011.16		hsa-mir-3177-5p	7	40.33							hsa-mir-182-3p						hsa-mir-3975	1	0
hsa-mir-942-5p	1	0		hsa-mir-612	1	0														hsa-mir-4310	6	1880.34		hsa-mir-378i	7	40.33							hsa-mir-628-5p						hsa-mir-4638-5p	1	0
hsa-mir-1224-5p	1	0		hsa-mir-642a-5p	1	0														hsa-mir-7157-5p	6	1880.34		hsa-mir-548i	7	40.18							hsa-mir-509-5p						hsa-mir-4643	1	0
hsa-mir-1233-3p	1	0		hsa-mir-675-3p	1	0														hsa-mir-3140-3p	6	1879.89		hsa-mir-548y	7	40.18							hsa-mir-509-3-5p						hsa-mir-4645-5p	1	0
hsa-mir-1236-3p	1	0		hsa-mir-483-5p	1	0														hsa-mir-641	6	1812.32		hsa-mir-136-3p	7	38.74							hsa-mir-210-3p						hsa-mir-4646-5p	1	0
hsa-mir-1237-3p	1	0		hsa-mir-1266-5p	1	0														hsa-mir-3617-5p	6	1812.32		hsa-mir-548am-5p	7	36.36							hsa-mir-497-3p						hsa-mir-4663	1	0
hsa-mir-1238-3p	1	0		hsa-mir-222-5p	1	0														hsa-mir-1253	6	1751.69		hsa-mir-548o-5p	7	36.36							hsa-mir-2278						hsa-mir-4665-5p	1	0
hsa-mir-513b-5p	1	0		hsa-mir-3150b-3p	1	0														hsa-mir-145-5p	6	1722.6		hsa-mir-1275	7	35.55							hsa-mir-606						hsa-mir-4666a-3p	1	0
hsa-mir-1301-3p	1	0		hsa-mir-3173-5p	1	0														hsa-mir-8055	6	1718.32		hsa-mir-520c-3p	7	33.24							hsa-mir-577						hsa-mir-4669	1	0
hsa-mir-1179	1	0		hsa-mir-4458	1	0														hsa-mir-3184-5p	6	1693.44		hsa-mir-3605-5p	7	32.43							hsa-mir-1180-3p						hsa-mir-4672	1	0
hsa-mir-1183	1	0		hsa-mir-4476	1	0														hsa-mir-1262	6	1664.6		hsa-mir-577	7	29.36							hsa-mir-193a-3p						hsa-mir-4673	1	0
hsa-mir-1205	1	0		hsa-mir-4524a-5p	1	0														hsa-mir-4701-3p	6	1664.6		hsa-mir-1225-5p	6	109.18							hsa-mir-548k						hsa-mir-4677-5p	1	0
hsa-mir-548j-5p	1	0		hsa-mir-5001-3p	1	0														hsa-mir-6736-5p	6	1664.6		hsa-mir-370-3p	6	90.61							hsa-mir-3611						hsa-mir-4679	1	0
hsa-mir-1289	1	0		hsa-mir-552-3p	1	0														hsa-mir-661	6	1656.25		hsa-mir-450a-5p	6	88.4							hsa-mir-126-5p						hsa-mir-4684-5p	1	0
hsa-mir-1293	1	0		hsa-mir-28-5p	1	0														hsa-mir-302c-5p	6	1654.55		hsa-mir-146a-3p	6	80.6							hsa-mir-100-3p						hsa-mir-4685-5p	1	0
hsa-mir-1294	1	0		hsa-mir-299-3p	1	0														hsa-mir-140-3p	6	1645.29		hsa-mir-518c-5p	6	80.25							hsa-mir-5008-5p						hsa-mir-4687-5p	1	0
hsa-mir-1297	1	0		hsa-mir-3179	1	0														hsa-mir-6081	6	1644.79		hsa-mir-181b-3p	6	74.64							hsa-mir-4446-3p						hsa-mir-4691-3p	1	0
hsa-mir-1303	1	0		hsa-mir-4793-3p	1	0														hsa-mir-5582-3p	6	1624.95		hsa-mir-193b-5p	6	73.94							hsa-mir-584-5p						hsa-mir-4692	1	0
hsa-mir-1304-5p	1	0		hsa-mir-501-3p	1	0														hsa-mir-1260b	6	1614.77		hsa-mir-574-3p	6	64.93							hsa-mir-3116						hsa-mir-4695-5p	1	0
hsa-mir-1250-5p	1	0		hsa-mir-708-5p	1	0														hsa-mir-6873-3p	6	1599.19		hsa-mir-3157-3p	6	61.94							hsa-mir-105-5p						hsa-mir-4699-5p	1	0
hsa-mir-1255a	1	0		hsa-mir-2355-5p	1	0														hsa-mir-127-5p	6	1597.9		hsa-mir-298	6	55.95							hsa-mir-658						hsa-mir-4703-5p	1	0
hsa-mir-1261	1	0		hsa-mir-32-3p	1	0														hsa-mir-548at-5p	6	1593.55		hsa-mir-654-3p	6	51.96							hsa-mir-1307-3p						hsa-mir-4707-3p	1	0
hsa-mir-548m	1	0		hsa-mir-507	1	0														hsa-mir-3622b-5p	6	1587.35		hsa-mir-3613-5p	6	50.58							hsa-mir-548b-3p						hsa-mir-4709-5p	1	0
hsa-mir-1267	1	0		hsa-mir-744-3p	1	0														hsa-mir-302f	6	1585.97		hsa-mir-136-5p	6	47.95							hsa-mir-3943						hsa-mir-4711-3p	1	0
hsa-mir-1268a	1	0		hsa-mir-129-5p	1	0														hsa-mir-4505	6	1580.28		hsa-mir-612	6	47.41							hsa-mir-370-3p						hsa-mir-4716-3p	1	0
hsa-mir-548h-5p	1	0		hsa-mir-143-5p	1	0														hsa-mir-5787	6	1580.28		hsa-mir-4738-3p	6	47.12							hsa-mir-615-5p						hsa-mir-4717-3p	1	0
hsa-mir-548p	1	0		hsa-mir-298	1	0														hsa-mir-338-3p	6	1523.72		hsa-mir-505-3p	6	46.06							hsa-mir-26b-3p						hsa-mir-4720-5p	1	0
hsa-mir-548i	1	0		hsa-mir-299-5p	1	0														hsa-mir-6501-3p	6	1508.31		hsa-mir-3611	6	45.93							hsa-mir-612						hsa-mir-4722-5p	1	0
hsa-mir-1292-5p	1	0		hsa-mir-345-5p	1	0														hsa-mir-342-5p	6	1496.65		hsa-mir-1915-5p	6	45.72							hsa-mir-3064-5p						hsa-mir-4723-5p	1	0
hsa-mir-1255b-5p	1	0		hsa-mir-3677-5p	1	0														hsa-mir-4664-5p	6	1496.65		hsa-mir-139-3p	6	44.85							hsa-mir-4690-5p						hsa-mir-451b	1	0
hsa-mir-1306-3p	1	0		hsa-mir-450a-1-3p	1	0														hsa-mir-28-5p	6	1480.52		hsa-mir-219a-5p	6	43.84							hsa-mir-23a-5p						hsa-mir-4726-3p	1	0
hsa-mir-1307-3p	1	0		hsa-mir-489-3p	1	0														hsa-mir-196a-3p	6	1466.3		hsa-mir-5010-3p	6	42.41							hsa-mir-9-3p						hsa-mir-4728-3p	1	0
hsa-mir-1324	1	0		hsa-mir-1260a	1	0														hsa-mir-3183	6	1436.73		hsa-mir-218-1-3p	6	41.89							hsa-mir-339-5p						hsa-mir-4736	1	0
hsa-mir-320d	1	0		hsa-mir-1267	1	0														hsa-mir-4723-3p	6	1436.73		hsa-mir-550a-3p	6	41.38							hsa-mir-432-5p						hsa-mir-4745-3p	1	0
hsa-mir-675-3p	1	0		hsa-mir-1275	1	0														hsa-mir-6769b-3p	6	1436.73		hsa-mir-631	6	40.63							hsa-mir-1299						hsa-mir-4753-3p	1	0
hsa-mir-1470	1	0		hsa-mir-1285-3p	1	0														hsa-mir-874-5p	6	1425.6		hsa-mir-509-3-5p	6	40.52							hsa-mir-642b-5p						hsa-mir-4766-3p	1	0
hsa-mir-1908-5p	1	0		hsa-mir-1303	1	0														hsa-mir-4684-5p	6	1409.08		hsa-mir-490-5p	6	39.65							hsa-mir-631						hsa-mir-4768-3p	1	0
hsa-mir-1913	1	0		hsa-mir-182-3p	1	0														hsa-mir-6748-5p	6	1391.1		hsa-mir-509-5p	6	37.68							hsa-mir-3661						hsa-mir-4770	1	0
hsa-mir-1914-5p	1	0		hsa-mir-202-3p	1	0														hsa-mir-708-5p	6	1386.95		hsa-mir-150-5p	6	37.21							hsa-mir-3934-5p						hsa-mir-4774-3p	1	0
hsa-mir-103a-2-5p	1	0		hsa-mir-202-5p	1	0														hsa-mir-4254	6	1380.92		hsa-mir-500b-5p	6	37.18							hsa-mir-664a-5p						hsa-mir-4780	1	0
hsa-mir-224-3p	1	0		hsa-mir-218-1-3p	1	0														hsa-mir-431-5p	6	1375.94		hsa-mir-935	6	36.17							hsa-mir-3188						hsa-mir-4436b-3p	1	0
hsa-mir-449b-3p	1	0		hsa-mir-23a-5p	1	0														hsa-mir-3978	6	1365.16		hsa-mir-4454	6	36.11							hsa-mir-296-5p						hsa-mir-4783-3p	1	0
hsa-mir-449c-5p	1	0		hsa-mir-25-5p	1	0														hsa-mir-6506-5p	6	1342.21		hsa-mir-147b	6	34.82							hsa-mir-92a-1-5p						hsa-mir-2467-5p	1	0
hsa-mir-762	1	0		hsa-mir-26b-3p	1	0														hsa-mir-6783-5p	6	1340.65		hsa-mir-551b-5p	6	33.79							hsa-mir-1270						hsa-mir-2467-3p	1	0
hsa-mir-761	1	0		hsa-mir-302a-5p	1	0														hsa-mir-342-3p	6	1327.84		hsa-mir-1271-3p	6	32.13							hsa-mir-217						hsa-mir-4793-5p	1	0
hsa-mir-2116-3p	1	0		hsa-mir-302b-3p	1	0														hsa-mir-6792-5p	6	1285.93		hsa-mir-548e-3p	6	31.7							hsa-mir-545-3p						hsa-mir-4793-3p	1	0
hsa-mir-2277-3p	1	0		hsa-mir-340-3p	1	0														hsa-mir-4793-3p	6	1280.47		hsa-mir-548a-3p	6	31.34							hsa-mir-513b-5p						hsa-mir-4794	1	0
hsa-mir-2681-5p	1	0		hsa-mir-361-5p	1	0														hsa-mir-4306	6	1270.74		hsa-mir-4482-5p	6	30.71							hsa-mir-4726-3p						hsa-mir-4795-5p	1	0
hsa-mir-2682-5p	1	0		hsa-mir-424-3p	1	0														hsa-mir-4644	6	1270.74		hsa-mir-548f-3p	6	30.07							hsa-mir-4473						hsa-mir-4799-3p	1	0
hsa-mir-3120-3p	1	0		hsa-mir-454-3p	1	0														hsa-mir-7156-3p	6	1268.84		hsa-mir-1295a	6	28.46							hsa-mir-455-5p						hsa-mir-4802-5p	1	0
hsa-mir-3123	1	0		hsa-mir-483-3p	1	0														hsa-mir-656-3p	6	1267.43		hsa-mir-652-5p	6	26.61							hsa-mir-944						hsa-mir-1273g-5p	1	0
hsa-mir-3133	1	0		hsa-mir-500a-3p	1	0														hsa-mir-6895-5p	6	1264.77		hsa-mir-548w	6	26.33							hsa-mir-4708-3p						hsa-mir-642a-3p	1	0
hsa-mir-3138	1	0		hsa-mir-508-5p	1	0														hsa-mir-6817-3p	6	1263.28		hsa-mir-506-3p	6	23.92							hsa-mir-5100						hsa-mir-4433a-5p	1	0
hsa-mir-3140-3p	1	0		hsa-mir-511-5p	1	0														hsa-mir-6760-5p	6	1248.64		hsa-mir-548k	6	22.28							hsa-mir-99b-3p						hsa-mir-5001-3p	1	0
hsa-mir-548t-5p	1	0		hsa-mir-512-5p	1	0														hsa-mir-1293	6	1239.79		hsa-mir-598-3p	6	19.72							hsa-mir-518f-5p						hsa-mir-5006-5p	1	0
hsa-mir-3143	1	0		hsa-mir-513a-3p	1	0														hsa-mir-4483	6	1239.79		hsa-mir-3689a-5p	6	13.08							hsa-mir-526a						hsa-mir-5008-5p	1	0
hsa-mir-3149	1	0		hsa-mir-548aa	1	0														hsa-mir-199a-5p	6	1233.05		hsa-mir-3689b-5p	6	13.08							hsa-mir-522-5p						hsa-mir-5008-3p	1	0
hsa-mir-3150a-3p	1	0		hsa-mir-548b-5p	1	0														hsa-mir-4691-5p	6	1228.9		hsa-mir-3689e	6	13.08							hsa-mir-519a-5p						hsa-mir-5010-5p	1	0
hsa-mir-3157-5p	1	0		hsa-mir-548h-5p	1	0														hsa-mir-6792-3p	6	1228.9		hsa-mir-3689f	6	13.08							hsa-mir-520c-5p						hsa-mir-5011-5p	1	0
hsa-mir-3159	1	0		hsa-mir-548i	1	0														hsa-mir-660-3p	6	1219.94		hsa-mir-376a-3p	5	67.45							hsa-mir-518d-5p						hsa-mir-5193	1	0
hsa-mir-3160-3p	1	0		hsa-mir-548y	1	0														hsa-mir-3662	6	1218.49		hsa-mir-650	5	57.78							hsa-mir-3677-5p						hsa-mir-5195-5p	1	0
hsa-mir-3162-5p	1	0		hsa-mir-597-5p	1	0														hsa-mir-374b-5p	6	1206.44		hsa-mir-4999-5p	5	47.93							hsa-mir-106b-3p						hsa-mir-5196-3p	1	0
hsa-mir-3174	1	0		hsa-mir-615-5p	1	0														hsa-mir-573	6	1176.28		hsa-mir-302e	5	41							hsa-mir-362-5p						hsa-mir-4524b-3p	1	0
hsa-mir-3175	1	0		hsa-mir-627-5p	1	0														hsa-mir-3616-5p	6	1176.28		hsa-mir-191-3p	5	36.76							hsa-mir-33b-3p						hsa-mir-548as-3p	1	0
hsa-mir-3176	1	0		hsa-mir-676-3p	1	0														hsa-mir-6771-3p	6	1169.99		hsa-mir-665	5	34.88							hsa-mir-192-3p						hsa-mir-664b-3p	1	0
hsa-mir-3178	1	0		hsa-mir-99a-3p	1	0														hsa-mir-29c-3p	6	1156.41		hsa-mir-550a-5p	5	33.43							hsa-mir-659-3p						hsa-mir-5580-3p	1	0
hsa-mir-548w	1	0		hsa-mir-1277-5p	1	0														hsa-mir-6513-3p	6	1141.16		hsa-mir-1202	5	33.25							hsa-mir-4802-3p						hsa-mir-5584-3p	1	0
hsa-mir-3182	1	0		hsa-mir-129-1-3p	1	0														hsa-mir-3065-5p	6	1135.95		hsa-mir-132-5p	5	32.83							hsa-mir-330-3p						hsa-mir-5588-5p	1	0
hsa-mir-3065-5p	1	0		hsa-mir-212-5p	1	0														hsa-mir-7159-5p	6	1134.55		hsa-mir-616-3p	5	32.65							hsa-let-7a-3p						hsa-mir-5588-3p	1	0
hsa-mir-3186-3p	1	0		hsa-mir-216a-5p	1	0														hsa-mir-4325	6	1112.39		hsa-mir-632	5	31.58							hsa-mir-510-5p						hsa-mir-5680	1	0
hsa-mir-3188	1	0		hsa-mir-27b-5p	1	0														hsa-mir-548s	6	1109.78		hsa-mir-100-3p	5	31.51							hsa-mir-4742-3p						hsa-mir-5683	1	0
hsa-mir-3190-5p	1	0		hsa-mir-4726-3p	1	0														hsa-mir-6741-3p	6	1079.16		hsa-mir-101-5p	5	31.15							hsa-mir-875-3p						hsa-mir-5693	1	0
hsa-mir-3192-5p	1	0		hsa-mir-4787-5p	1	0														hsa-mir-5693	6	1052.8		hsa-mir-150-3p	5	30.99							hsa-mir-92b-5p						hsa-mir-5696	1	0
hsa-mir-3194-5p	1	0		hsa-mir-490-3p	1	0														hsa-mir-4772-3p	6	1037.51		hsa-mir-3661	5	30.74							hsa-mir-3174						hsa-mir-5697	1	0
hsa-mir-3201	1	0		hsa-mir-571	1	0														hsa-mir-376a-3p	6	991.49		hsa-mir-561-3p	5	28.9							hsa-mir-3200-3p						hsa-mir-5698	1	0
hsa-mir-4302	1	0		hsa-mir-652-5p	1	0														hsa-mir-891a-3p	6	984.76		hsa-mir-431-3p	5	28							hsa-mir-500a-5p						hsa-mir-204-3p	1	0
hsa-mir-4303	1	0		hsa-mir-660-3p	1	0														hsa-mir-4488	6	976.46		hsa-mir-3943	5	27.71							hsa-mir-369-3p						hsa-mir-539-3p	1	0
hsa-mir-4305	1	0		hsa-mir-876-3p	1	0														hsa-mir-4697-5p	6	976.46		hsa-mir-541-3p	5	26.43							hsa-mir-137						hsa-mir-660-3p	1	0
hsa-mir-4308	1	0		hsa-mir-548an	1	0														hsa-mir-1237-5p	6	976.46		hsa-mir-634	5	25.1							hsa-mir-204-3p						hsa-mir-766-5p	1	0
hsa-mir-4254	1	0		hsa-mir-576-5p	1	0														hsa-mir-4469	6	972.8		hsa-mir-422a	5	24.96							hsa-mir-4286						hsa-mir-1304-3p	1	0
hsa-mir-4255	1	0		hsa-mir-133b	1	0														hsa-mir-4476	6	964.5		hsa-mir-548h-5p	5	24.14							hsa-mir-130a-5p						hsa-mir-1247-3p	1	0
hsa-mir-4267	1	0		hsa-mir-3176	1	0														hsa-mir-6876-5p	6	964.5		hsa-mir-411-3p	5	24.12							hsa-mir-23c						hsa-mir-548h-3p	1	0
hsa-mir-4264	1	0		hsa-mir-328-3p	1	0														hsa-mir-490-3p	6	957.12		hsa-mir-873-3p	5	24.11							hsa-mir-513c-5p						hsa-mir-3184-3p	1	0
hsa-mir-4270	1	0		hsa-mir-380-5p	1	0														hsa-mir-6854-5p	6	929.12		hsa-mir-1290	5	23.56							hsa-mir-374c-5p						hsa-mir-374c-3p	1	0
hsa-mir-4276	1	0		hsa-mir-365b-3p	1	0														hsa-mir-4769-3p	6	918.77		hsa-mir-556-5p	5	23.39							hsa-mir-4738-3p						hsa-mir-3529-3p	1	0
hsa-mir-4275	1	0		hsa-mir-452-5p	1	0														hsa-mir-6817-5p	6	918.77		hsa-mir-181a-3p	5	23.33							hsa-mir-146b-3p						hsa-mir-3190-3p	1	0
hsa-mir-4277	1	0		hsa-mir-296-3p	1	0														hsa-mir-363-5p	6	909.86		hsa-mir-1303	5	22.89							hsa-mir-941						hsa-mir-98-3p	1	0
hsa-mir-4279	1	0		hsa-mir-411-5p	1	0														hsa-mir-6745	6	909.86		hsa-mir-144-3p	5	22.67							hsa-mir-148b-5p						hsa-mir-216a-3p	1	0
hsa-mir-4287	1	0		hsa-mir-488-5p	1	0														hsa-mir-22-5p	6	908.69		hsa-mir-106b-3p	5	22.18							hsa-mir-411-3p						hsa-mir-1292-3p	1	0
hsa-mir-4292	1	0		hsa-mir-506-3p	1	0														hsa-mir-378a-5p	6	894.17		hsa-mir-571	5	21.86							hsa-mir-24-1-5p						hsa-mir-4632-5p	1	0
hsa-mir-4289	1	0		hsa-mir-1202	1	0														hsa-mir-3973	6	884.84		hsa-mir-95-3p	5	21.32							hsa-mir-24-2-5p						hsa-mir-5787	1	0
hsa-mir-4290	1	0		hsa-mir-192-3p	1	0														hsa-mir-449a	6	862.73		hsa-mir-499a-5p	5	20.75							hsa-mir-552-3p						hsa-mir-6078	1	0
hsa-mir-4291	1	0		hsa-mir-2355-3p	1	0														hsa-mir-6787-3p	6	859.17		hsa-mir-196b-3p	5	20.47							hsa-mir-22-3p						hsa-mir-6079	1	0
hsa-mir-4329	1	0		hsa-mir-2467-5p	1	0														hsa-mir-335-3p	6	843.53		hsa-mir-143-5p	5	20.17							hsa-mir-4461						hsa-mir-6081	1	0
hsa-mir-500b-5p	1	0		hsa-mir-4517	1	0														hsa-mir-4311	6	835.31		hsa-mir-1299	5	20.12							hsa-mir-4521						hsa-mir-6088	1	0
hsa-mir-4328	1	0		hsa-mir-1227-3p	1	0														hsa-mir-182-5p	6	827.66		hsa-mir-513b-5p	5	20.12							hsa-mir-302a-5p						hsa-mir-6126	1	0
hsa-mir-3607-5p	1	0		hsa-mir-3127-5p	1	0														hsa-mir-6885-5p	6	801.6		hsa-mir-3619-3p	5	19.72							hsa-mir-425-5p						hsa-mir-6131	1	0
hsa-mir-3614-3p	1	0		hsa-mir-3180	1	0														hsa-mir-3916	6	801.1		hsa-mir-885-5p	5	19.55							hsa-mir-572						hsa-mir-6134	1	0
hsa-mir-3616-5p	1	0		hsa-mir-431-3p	1	0														hsa-mir-34b-3p	6	799.56		hsa-mir-4521	5	19.16							hsa-mir-758-3p						hsa-mir-548az-5p	1	0
hsa-mir-3619-5p	1	0		hsa-mir-432-5p	1	0														hsa-mir-1252-5p	6	794.46		hsa-mir-597-5p	5	17.31							hsa-mir-301a-5p						hsa-mir-6514-3p	1	0
hsa-mir-3650	1	0		hsa-mir-490-5p	1	0														hsa-mir-6835-3p	6	788.04		hsa-mir-329-3p	5	16.93							hsa-mir-512-5p						hsa-mir-6515-3p	1	0
hsa-mir-3652	1	0		hsa-mir-497-3p	1	0														hsa-mir-6847-5p	6	764.91		hsa-let-7f-1-3p	5	16.93							hsa-mir-3158-3p						hsa-mir-6715b-5p	1	0
hsa-mir-3658	1	0		hsa-mir-548n	1	0														hsa-mir-32-3p	6	759.85		hsa-mir-215-5p	5	16.65							hsa-mir-378g						hsa-mir-6719-3p	1	0
hsa-mir-3659	1	0		hsa-mir-652-3p	1	0														hsa-mir-1296-5p	6	753.99		hsa-mir-4265	5	15.88							hsa-mir-571						hsa-let-7c-3p	1	0
hsa-mir-3663-5p	1	0		hsa-mir-708-3p	1	0														hsa-mir-4753-3p	6	739.82		hsa-mir-539-5p	5	15.09							hsa-mir-219a-1-3p						hsa-mir-190a-3p	1	0
hsa-mir-3663-3p	1	0		hsa-mir-520d-5p	1	0														hsa-mir-4662a-5p	6	729.01		hsa-mir-424-3p	5	14.84							hsa-mir-651-5p						hsa-mir-494-5p	1	0
hsa-mir-3665	1	0																		hsa-mir-4762-3p	6	716.02		hsa-mir-937-3p	5	14.41							hsa-mir-298						hsa-mir-504-3p	1	0
hsa-mir-3670	1	0																		hsa-mir-6881-3p	6	706.65		hsa-mir-592	5	14.38							hsa-mir-7-1-3p						hsa-mir-552-5p	1	0
hsa-mir-3672	1	0																		hsa-mir-4435	6	701.83		hsa-mir-433-3p	5	13.98							hsa-mir-7-2-3p						hsa-mir-605-3p	1	0
hsa-mir-3678-3p	1	0																		hsa-mir-6894-5p	6	697.49		hsa-mir-628-3p	5	12.75							hsa-mir-135b-3p						hsa-mir-627-3p	1	0
hsa-mir-3681-3p	1	0																		hsa-mir-6889-5p	6	687.61		hsa-mir-4691-3p	5	12.12							hsa-mir-3685						hsa-mir-651-3p	1	0
hsa-mir-3686	1	0																		hsa-mir-4756-3p	6	638.95		hsa-mir-190b	5	11.63							hsa-mir-224-5p						hsa-mir-874-5p	1	0
hsa-mir-3689a-3p	1	0																		hsa-mir-1271-5p	6	632.71		hsa-mir-3662	5	11.59							hsa-mir-490-5p						hsa-mir-216b-3p	1	0
hsa-mir-3690	1	0																		hsa-mir-769-3p	6	616.85		hsa-mir-1825	5	11.31							hsa-mir-924						hsa-mir-1250-3p	1	0
hsa-mir-3689b-3p	1	0																		hsa-mir-6782-5p	6	584.45		hsa-mir-3174	5	11.25							hsa-mir-1260a						hsa-mir-1251-3p	1	0
hsa-mir-3909	1	0																		hsa-mir-652-3p	6	558.49		hsa-mir-544a	5	11.2							hsa-mir-4496						hsa-mir-513b-3p	1	0
hsa-mir-3922-3p	1	0																		hsa-mir-93-3p	6	556.18		hsa-mir-184	4	35.35							hsa-mir-135a-5p						hsa-mir-3151-3p	1	0
hsa-mir-3923	1	0																		hsa-mir-885-3p	6	548.12		hsa-mir-15b-3p	4	34.03							hsa-mir-135b-5p						hsa-mir-3192-3p	1	0
hsa-mir-3924	1	0																		hsa-mir-18b-5p	6	478.81		hsa-mir-513c-5p	4	31.12							hsa-mir-1306-5p						hsa-mir-6734-3p	1	0
hsa-mir-3926	1	0																		hsa-mir-23a-3p	6	472.61		hsa-mir-7-2-3p	4	30.91							hsa-mir-1225-5p						hsa-mir-6735-5p	1	0
hsa-mir-3929	1	0																		hsa-mir-663a	5	3345.37		hsa-mir-299-3p	4	27.95							hsa-mir-33b-5p						hsa-mir-6737-3p	1	0
hsa-mir-3934-5p	1	0																		hsa-mir-196b-5p	5	2812.25		hsa-mir-516b-5p	4	25.59							hsa-mir-598-3p						hsa-mir-6739-3p	1	0
hsa-mir-548y	1	0																		hsa-mir-193a-5p	5	2728.92		hsa-mir-526b-5p	4	24.49							hsa-mir-202-5p						hsa-mir-6741-3p	1	0
hsa-mir-3939	1	0																		hsa-mir-136-5p	5	2074.46		hsa-mir-658	4	23.08							hsa-mir-365a-3p						hsa-mir-6744-5p	1	0
hsa-mir-3943	1	0																		hsa-mir-132-3p	5	1884.37		hsa-mir-3934-5p	4	22.8							hsa-mir-299-3p						hsa-mir-6747-3p	1	0
hsa-mir-548aa	1	0																		hsa-mir-548m	5	1671.33		hsa-mir-3605-3p	4	21.64							hsa-mir-1185-5p						hsa-mir-6753-5p	1	0
hsa-mir-1268b	1	0																		hsa-mir-3668	5	1663.83		hsa-mir-377-5p	4	20.42							hsa-mir-3679-5p						hsa-mir-6760-3p	1	0
hsa-mir-548ab	1	0																		hsa-mir-493-5p	5	1590.26		hsa-mir-138-1-3p	4	20.3							hsa-mir-320b						hsa-mir-6764-5p	1	0
hsa-mir-4418	1	0																		hsa-mir-5681a	5	1528.71		hsa-mir-4803	4	19.23							hsa-mir-187-5p						hsa-mir-6771-3p	1	0
hsa-mir-4425	1	0																		hsa-mir-203a-5p	5	1496.76		hsa-mir-507	4	18.69							hsa-mir-325						hsa-mir-6773-3p	1	0
hsa-mir-4429	1	0																		hsa-mir-4680-3p	5	1480.27		hsa-mir-933	4	18.65							hsa-mir-628-3p						hsa-mir-6778-5p	1	0
hsa-mir-4430	1	0																		hsa-mir-1225-3p	5	1448.16		hsa-mir-4517	4	18.47							hsa-mir-138-1-3p						hsa-mir-6779-3p	1	0
hsa-mir-4432	1	0																		hsa-mir-4650-3p	5	1443.93		hsa-mir-573	4	17.95							hsa-mir-3074-5p						hsa-mir-6783-5p	1	0
hsa-mir-4437	1	0																		hsa-mir-1909-3p	5	1435.19		hsa-mir-583	4	17.93							hsa-mir-876-5p						hsa-mir-6784-3p	1	0
hsa-mir-4441	1	0																		hsa-mir-6722-3p	5	1435.19		hsa-mir-671-3p	4	17.57							hsa-mir-19a-5p						hsa-mir-6790-3p	1	0
hsa-mir-4448	1	0																		hsa-mir-890	5	1408.38		hsa-mir-374c-5p	4	17.54							hsa-mir-19b-1-5p						hsa-mir-6792-5p	1	0
hsa-mir-4450	1	0																		hsa-mir-6824-5p	5	1375.91		hsa-mir-1915-3p	4	17.36							hsa-mir-19b-2-5p						hsa-mir-6794-5p	1	0
hsa-mir-4456	1	0																		hsa-mir-2276-3p	5	1347.32		hsa-mir-520a-3p	4	16.29							hsa-mir-492						hsa-mir-6794-3p	1	0
hsa-mir-4462	1	0																		hsa-mir-4717-3p	5	1323.02		hsa-mir-125b-1-3p	4	16.04							hsa-mir-3117-5p						hsa-mir-6796-3p	1	0
hsa-mir-4464	1	0																		hsa-mir-7641	5	1317.55		hsa-mir-378g	4	15.5							hsa-mir-545-5p						hsa-mir-6798-5p	1	0
hsa-mir-4465	1	0																		hsa-mir-5193	5	1295.64		hsa-mir-4476	4	15.32							hsa-mir-3944-5p						hsa-mir-6800-3p	1	0
hsa-mir-4467	1	0																		hsa-mir-3170	5	1282.77		hsa-mir-548a-5p	4	14.89							hsa-mir-662						hsa-mir-6805-5p	1	0
hsa-mir-4475	1	0																		hsa-mir-6855-5p	5	1282.77		hsa-mir-127-5p	4	14.86							hsa-mir-499a-5p						hsa-mir-6812-3p	1	0
hsa-mir-4478	1	0																		hsa-mir-4302	5	1274.81		hsa-mir-3187-3p	4	14.42							hsa-mir-488-5p						hsa-mir-6821-3p	1	0
hsa-mir-3689c	1	0																		hsa-mir-6753-5p	5	1263.44		hsa-mir-133b	4	14.26							hsa-mir-4677-3p						hsa-mir-6823-3p	1	0
hsa-mir-548ak	1	0																		hsa-mir-1972	5	1260.68		hsa-mir-548z	4	14.2							hsa-mir-629-5p						hsa-mir-6828-5p	1	0
hsa-mir-4483	1	0																		hsa-mir-140-5p	5	1237.71		hsa-mir-1267	4	14.12							hsa-mir-592						hsa-mir-6834-3p	1	0
hsa-mir-4487	1	0																		hsa-mir-4436a	5	1184.53		hsa-mir-5100	4	14.07							hsa-mir-1224-5p						hsa-mir-6836-3p	1	0
hsa-mir-4492	1	0																		hsa-mir-5000-3p	5	1184.53		hsa-mir-200a-5p	4	13.85							hsa-mir-361-3p						hsa-mir-6837-5p	1	0
hsa-mir-4498	1	0																		hsa-mir-3680-3p	5	1183.91		hsa-mir-3200-5p	4	13.81							hsa-mir-448						hsa-mir-6838-5p	1	0
hsa-mir-4419b	1	0																		hsa-mir-664a-3p	5	1180.78		hsa-mir-625-3p	4	13.74							hsa-mir-34c-3p						hsa-mir-6840-3p	1	0
hsa-mir-4505	1	0																		hsa-mir-1292-3p	5	1177.27		hsa-mir-518a-3p	4	13.31							hsa-mir-548at-3p						hsa-mir-6843-3p	1	0
hsa-mir-4508	1	0																		hsa-mir-1908-5p	5	1175.95		hsa-mir-488-5p	4	12.87							hsa-mir-433-3p						hsa-mir-6845-3p	1	0
hsa-mir-4510	1	0																		hsa-mir-1305	5	1154.94		hsa-mir-1909-5p	4	12.73							hsa-mir-576-3p						hsa-mir-6847-3p	1	0
hsa-mir-4517	1	0																		hsa-mir-4438	5	1148.48		hsa-mir-483-5p	4	12.56							hsa-mir-28-3p						hsa-mir-6848-3p	1	0
hsa-mir-4519	1	0																		hsa-mir-5197-3p	5	1124.32		hsa-mir-3679-5p	4	12.55							hsa-mir-516b-5p						hsa-mir-6849-5p	1	0
hsa-mir-4524a-5p	1	0																		hsa-mir-5680	5	1119.17		hsa-mir-548b-5p	4	11.3							hsa-mir-708-3p						hsa-mir-6862-3p	1	0
hsa-mir-4539	1	0																		hsa-mir-1252-3p	5	1116.34		hsa-mir-223-5p	4	11.08							hsa-mir-29a-5p						hsa-mir-6866-5p	1	0
hsa-mir-3124-3p	1	0																		hsa-mir-3139	5	1103.02		hsa-mir-548au-3p	4	11.07							hsa-mir-548q						hsa-mir-6867-3p	1	0
hsa-mir-3157-3p	1	0																		hsa-mir-4680-5p	5	1080.3		hsa-mir-376c-3p	4	10.93							hsa-mir-218-2-3p						hsa-mir-6870-5p	1	0
hsa-mir-3177-5p	1	0																		hsa-mir-4695-3p	5	1060.06		hsa-mir-1306-3p	4	10.69							hsa-mir-376b-3p						hsa-mir-6875-3p	1	0
hsa-mir-3189-5p	1	0																		hsa-mir-6776-5p	5	1028.45		hsa-mir-498	4	10.65							hsa-mir-1226-5p						hsa-mir-6879-5p	1	0
hsa-mir-4423-5p	1	0																		hsa-mir-4252	5	1028.37		hsa-mir-135b-3p	4	10.49							hsa-mir-302d-5p						hsa-mir-6882-3p	1	0
hsa-mir-4446-5p	1	0																		hsa-mir-495-3p	5	1008.27		hsa-mir-3691-5p	4	10.49							hsa-mir-96-3p						hsa-mir-6890-3p	1	0
hsa-mir-3960	1	0																		hsa-mir-4423-5p	5	1007.64		hsa-mir-675-5p	4	10.1							hsa-mir-566						hsa-mir-6894-5p	1	0
hsa-mir-3973	1	0																		hsa-mir-6501-5p	5	1007.64		hsa-mir-1291	4	9.95							hsa-mir-638						hsa-mir-6894-3p	1	0
hsa-mir-3975	1	0																		hsa-mir-512-3p	5	990.8		hsa-mir-4742-3p	4	9.67							hsa-mir-649						hsa-mir-7108-3p	1	0
hsa-mir-3977	1	0																		hsa-mir-6742-5p	5	980.53		hsa-mir-4766-3p	4	9.39							hsa-mir-154-3p						hsa-mir-7111-5p	1	0
hsa-mir-3978	1	0																		hsa-mir-4324	5	967.37		hsa-mir-154-5p	4	9.29							hsa-mir-487a-3p						hsa-mir-7111-3p	1	0
hsa-mir-4632-3p	1	0																		hsa-mir-4531	5	959.42		hsa-mir-129-1-3p	4	9.26							hsa-mir-485-3p						hsa-mir-7113-5p	1	0
hsa-mir-4635	1	0																		hsa-mir-4795-3p	5	956.65		hsa-mir-660-5p	4	9.07							hsa-mir-3613-5p						hsa-mir-7154-3p	1	0
hsa-mir-4637	1	0																		hsa-mir-17-3p	5	951.42		hsa-mir-4524a-5p	4	8.8							hsa-mir-500b-5p						hsa-mir-7156-5p	1	0
hsa-mir-4638-5p	1	0																		hsa-mir-6818-5p	5	928.86		hsa-mir-153-3p	4	8.6							hsa-mir-205-5p						hsa-mir-7157-5p	1	0
hsa-mir-4639-3p	1	0																		hsa-mir-2113	5	922.1		hsa-mir-887-3p	4	8.38							hsa-mir-618						hsa-mir-7157-3p	1	0
hsa-mir-4640-5p	1	0																		hsa-mir-1234-3p	5	920.63		hsa-mir-4254	4	7.63							hsa-mir-593-5p						hsa-mir-7158-3p	1	0
hsa-mir-4642	1	0																		hsa-mir-7107-5p	5	920.63		hsa-mir-194-3p	4	7.15							hsa-mir-635						hsa-mir-7160-3p	1	0
hsa-mir-4646-5p	1	0																		hsa-mir-198	5	915.3		hsa-mir-548ak	4	6.99							hsa-mir-223-3p						hsa-mir-7703	1	0
hsa-mir-4649-3p	1	0																		hsa-mir-1273g-3p	5	914.97		hsa-mir-548au-5p	4	6.99							hsa-mir-3157-3p						hsa-mir-7843-5p	1	0
hsa-mir-4651	1	0																		hsa-mir-6885-3p	5	905.9		hsa-mir-4708-3p	4	6.87							hsa-mir-3127-3p						hsa-mir-4433b-5p	1	0
hsa-mir-4659a-3p	1	0																		hsa-mir-544b	5	895.5		hsa-mir-25-5p	3	25.72							hsa-mir-3200-5p						hsa-mir-7851-3p	1	0
hsa-mir-4662a-5p	1	0																		hsa-mir-500a-3p	5	887.9		hsa-mir-302c-5p	3	19.09							hsa-mir-20b-3p						hsa-mir-7854-3p	1	0
hsa-mir-4659b-3p	1	0																		hsa-mir-3126-5p	5	887.6		hsa-mir-3689a-3p	3	17.93							hsa-mir-605-5p						hsa-mir-8057	1	0
hsa-mir-4664-5p	1	0																		hsa-mir-6875-5p	5	887.6		hsa-mir-331-5p	3	16.82							hsa-mir-381-3p						hsa-mir-8064	1	0
hsa-mir-4666a-3p	1	0																		hsa-mir-607	5	883.9		hsa-mir-5006-3p	3	14.69							hsa-let-7b-3p						hsa-mir-8077	1	0
hsa-mir-4667-5p	1	0																		hsa-mir-5589-5p	5	878.91		hsa-mir-518d-5p	3	13.81							hsa-let-7f-1-3p						hsa-mir-8086	1	0
hsa-mir-4670-3p	1	0																		hsa-mir-3150a-3p	5	874.61		hsa-mir-518f-5p	3	13.81							hsa-mir-3607-3p						hsa-mir-8087	1	0
hsa-mir-4674	1	0																		hsa-mir-6763-5p	5	874.61		hsa-mir-520c-5p	3	13.81							hsa-mir-532-5p						hsa-mir-1199-3p	1	0
hsa-mir-4676-3p	1	0																		hsa-mir-3194-3p	5	869.18		hsa-mir-526a	3	13.81							hsa-mir-151a-3p						hsa-mir-203a-5p	1	0
hsa-mir-4677-3p	1	0																		hsa-mir-5691	5	869.18		hsa-mir-3115	3	12.97							hsa-mir-1224-3p						hsa-mir-1-5p	1	0
hsa-mir-4678	1	0																		hsa-mir-6805-3p	5	869.18		hsa-mir-518a-5p	3	12.7							hsa-mir-151b						hsa-mir-3653-5p	1	0
hsa-mir-4685-3p	1	0																		hsa-mir-4481	5	861.61		hsa-mir-197-5p	3	12.28							hsa-mir-138-5p						hsa-mir-548bb-3p	1	0
hsa-mir-4691-3p	1	0																		hsa-mir-4745-5p	5	861.61		hsa-mir-3609	3	12.11							hsa-mir-323a-5p
hsa-mir-4694-5p	1	0																		hsa-mir-8060	5	858.27		hsa-mir-622	3	12.03							hsa-mir-3659
hsa-mir-4695-5p	1	0																		hsa-mir-1245a	5	854.31		hsa-mir-601	3	11.54							hsa-mir-574-3p
hsa-mir-4696	1	0																		hsa-mir-8079	5	854.31		hsa-mir-1249-3p	3	10.96							hsa-mir-660-5p
hsa-mir-4699-3p	1	0																		hsa-mir-873-5p	5	852.33		hsa-mir-182-3p	3	10.28							hsa-mir-5581-5p
hsa-mir-4700-5p	1	0																		hsa-mir-4269	5	851.99		hsa-mir-604	3	10.23							hsa-mir-4698
hsa-mir-4703-3p	1	0																		hsa-mir-6715b-5p	5	851.99		hsa-mir-508-5p	3	10.17							hsa-mir-4326
hsa-mir-4704-3p	1	0																		hsa-mir-6801-5p	5	847.78		hsa-mir-409-5p	3	9.88							hsa-mir-3909
hsa-mir-4705	1	0																		hsa-mir-4422	5	846.42		hsa-mir-548q	3	9.87							hsa-mir-139-5p
hsa-mir-4711-5p	1	0																		hsa-mir-5006-5p	5	846.13		hsa-mir-649	3	9.86							hsa-mir-3615
hsa-mir-4712-3p	1	0																		hsa-mir-629-3p	5	842.89		hsa-mir-155-3p	3	9.85							hsa-mir-4787-5p
hsa-mir-4715-5p	1	0																		hsa-mir-5590-3p	5	822.34		hsa-mir-584-5p	3	9.63							hsa-mir-133b
hsa-mir-4716-5p	1	0																		hsa-mir-1236-3p	5	817.53		hsa-mir-5094	3	9.17							hsa-mir-125b-2-3p
hsa-mir-4719	1	0																		hsa-mir-6843-3p	5	815.15		hsa-mir-607	3	9.14							hsa-mir-374b-3p
hsa-mir-4720-3p	1	0																		hsa-mir-6848-3p	5	815.15		hsa-mir-512-5p	3	9.08							hsa-mir-99a-3p
hsa-mir-4724-5p	1	0																		hsa-mir-3924	5	807.8		hsa-mir-23c	3	8.24							hsa-mir-575
hsa-mir-4726-5p	1	0																		hsa-mir-188-5p	5	803.5		hsa-mir-1224-3p	3	8.12							hsa-mir-15a-3p
hsa-mir-4728-5p	1	0																		hsa-mir-6866-3p	5	803.5		hsa-mir-944	3	8.12							hsa-let-7f-2-3p
hsa-mir-4731-3p	1	0																		hsa-mir-561-3p	5	803.31		hsa-mir-214-5p	3	8.01							hsa-mir-542-5p
hsa-mir-4733-3p	1	0																		hsa-mir-6770-5p	5	788.2		hsa-mir-606	3	7.92							hsa-mir-205-3p
hsa-mir-4735-5p	1	0																		hsa-mir-4453	5	784.99		hsa-let-7i-3p	3	7.73							hsa-mir-452-5p
hsa-mir-4735-3p	1	0																		hsa-mir-4538	5	784.99		hsa-mir-1468-5p	3	7.56							hsa-mir-1281
hsa-mir-4747-5p	1	0																		hsa-mir-4524b-3p	5	765.2		hsa-mir-4452	3	7.43							hsa-mir-376a-5p
hsa-mir-4747-3p	1	0																		hsa-mir-4770	5	764.39		hsa-mir-1269a	3	7.29							hsa-mir-625-3p
hsa-mir-4748	1	0																		hsa-mir-6088	5	764.39		hsa-mir-181c-3p	3	7.04							hsa-mir-2355-3p
hsa-mir-371b-3p	1	0																		hsa-mir-216b-3p	5	756.7		hsa-mir-5582-3p	3	6.71							hsa-mir-676-3p
hsa-mir-4755-5p	1	0																		hsa-mir-4685-5p	5	742.99		hsa-mir-548h-3p	3	6.68							hsa-mir-216a-5p
hsa-mir-4757-5p	1	0																		hsa-mir-6837-5p	5	742.99		hsa-mir-635	3	6.65							hsa-mir-550a-5p
hsa-mir-4758-3p	1	0																		hsa-mir-6879-5p	5	738.87		hsa-mir-550a-3-5p	3	6.28							hsa-mir-1909-5p
hsa-mir-4762-5p	1	0																		hsa-mir-4480	5	723.91		hsa-mir-487b-3p	3	6.23							hsa-mir-550a-3-5p
hsa-mir-4762-3p	1	0																		hsa-mir-4468	5	719.23		hsa-mir-4491	3	6.09							hsa-mir-1271-3p
hsa-mir-4766-5p	1	0																		hsa-mir-4530	5	713.88		hsa-mir-888-3p	3	5.91							hsa-mir-636
hsa-mir-4767	1	0																		hsa-mir-3678-3p	5	712.49		hsa-mir-100-5p	3	5.89							hsa-mir-320c
hsa-mir-4768-3p	1	0																		hsa-mir-5692c	5	701.87		hsa-mir-144-5p	3	5.51							hsa-mir-382-3p
hsa-mir-4772-5p	1	0																		hsa-mir-5692b	5	701.87		hsa-mir-425-3p	3	5.5							hsa-mir-493-3p
hsa-mir-4772-3p	1	0																		hsa-mir-4777-3p	5	699.03		hsa-mir-1537-3p	3	5.38							hsa-mir-216b-5p
hsa-mir-4778-3p	1	0																		hsa-mir-548x-3p	5	687.31		hsa-mir-4473	3	5.33							hsa-mir-3653-3p
hsa-mir-4780	1	0																		hsa-mir-548ae-3p	5	687.31		hsa-mir-510-5p	3	4.94							hsa-mir-1277-3p
hsa-mir-4436b-3p	1	0																		hsa-mir-548aj-3p	5	687.31		hsa-mir-33b-3p	3	4.61							hsa-mir-29b-1-5p
hsa-mir-4781-3p	1	0																		hsa-mir-548am-3p	5	687.31		hsa-mir-124-5p	3	4.61							hsa-mir-199a-3p
hsa-mir-4783-5p	1	0																		hsa-mir-548ah-3p	5	687.31		hsa-mir-302a-5p	3	4.46							hsa-mir-103a-2-5p
hsa-mir-1245b-3p	1	0																		hsa-mir-548aq-3p	5	687.31		hsa-mir-105-5p	3	4.35							hsa-mir-582-3p
hsa-mir-2467-5p	1	0																		hsa-mir-548j-3p	5	687.31		hsa-mir-551b-3p	3	4.26							hsa-mir-95-3p
hsa-mir-4786-5p	1	0																		hsa-mir-590-5p	5	679.79		hsa-mir-202-5p	3	4.21							hsa-mir-208a-3p
hsa-mir-4787-5p	1	0																		hsa-mir-183-3p	5	679.49		hsa-mir-875-3p	3	4.09							hsa-mir-187-3p
hsa-mir-4791	1	0																		hsa-mir-1276	5	675.86		hsa-mir-3607-3p	3	3.68							hsa-mir-153-3p
hsa-mir-4800-5p	1	0																		hsa-mir-9500	5	671.08		hsa-mir-20b-3p	3	3.65							hsa-mir-126-3p
hsa-mir-4801	1	0																		hsa-mir-6847-3p	5	668.47		hsa-mir-31-3p	3	3.61							hsa-mir-154-5p
hsa-mir-4804-3p	1	0																		hsa-mir-8064	5	668.35		hsa-mir-4733-5p	3	3.27							hsa-mir-184
hsa-mir-1273f	1	0																		hsa-mir-1294	5	658.41		hsa-mir-636	3	3.04							hsa-mir-194-5p
hsa-mir-5001-5p	1	0																		hsa-mir-7851-3p	5	657.58		hsa-mir-378b	3	2.79							hsa-mir-383-5p
hsa-mir-5002-3p	1	0																		hsa-mir-4736	5	654.52		hsa-mir-454-5p	3	2.24							hsa-mir-340-3p
hsa-mir-5003-5p	1	0																		hsa-mir-4316	5	653.45		hsa-mir-642b-5p	2	11.27							hsa-mir-346
hsa-mir-548ao-5p	1	0																		hsa-mir-548aa	5	648.15		hsa-mir-520h	2	10.31							hsa-mir-422a
hsa-mir-5006-5p	1	0																		hsa-mir-548ap-3p	5	648.15		hsa-mir-10b-3p	2	10.24							hsa-mir-450a-5p
hsa-mir-5006-3p	1	0																		hsa-mir-548t-3p	5	648.15		hsa-mir-542-5p	2	7.26							hsa-mir-409-5p
hsa-mir-5007-5p	1	0																		hsa-mir-671-5p	5	641.25		hsa-mir-486-3p	2	7.22							hsa-mir-489-3p
hsa-mir-548ap-5p	1	0																		hsa-mir-1273f	5	641.24		hsa-mir-149-3p	2	7.09							hsa-mir-518c-5p
hsa-mir-548ap-3p	1	0																		hsa-mir-6754-3p	5	629.61		hsa-mir-376b-3p	2	6.54							hsa-mir-517a-3p
hsa-mir-5087	1	0																		hsa-mir-6837-3p	5	629.61		hsa-mir-659-3p	2	6.54							hsa-mir-521
hsa-mir-5196-5p	1	0																		hsa-mir-4262	5	622.69		hsa-mir-382-3p	2	6.36							hsa-mir-502-5p
hsa-mir-5197-5p	1	0																		hsa-mir-595	5	616.55		hsa-mir-1255a	2	5.94							hsa-mir-509-3p
hsa-mir-5197-3p	1	0																		hsa-mir-4448	5	594.35		hsa-mir-516a-5p	2	5.73							hsa-mir-556-5p
hsa-mir-4524b-5p	1	0																		hsa-mir-4786-3p	5	591.88		hsa-mir-19b-2-5p	2	4.75							hsa-mir-579-3p
hsa-mir-4524b-3p	1	0																		hsa-mir-670-3p	5	591.44		hsa-mir-575	2	4.72							hsa-mir-585-3p
hsa-mir-5571-3p	1	0																		hsa-mir-4667-3p	5	578.96		hsa-mir-3064-5p	2	4.61							hsa-mir-550a-3p
hsa-mir-548aq-5p	1	0																		hsa-mir-411-5p	5	571.62		hsa-mir-205-3p	2	4.59							hsa-mir-597-5p
hsa-mir-548ar-5p	1	0																		hsa-mir-3151-5p	5	569.66		hsa-mir-548at-5p	2	4.37							hsa-mir-601
hsa-mir-548as-5p	1	0																		hsa-mir-3529-3p	5	567.9		hsa-mir-299-5p	2	4.36							hsa-mir-622
hsa-mir-5579-5p	1	0																		hsa-mir-6829-5p	5	566.59		hsa-mir-519d-3p	2	4.19							hsa-mir-627-5p
hsa-mir-664b-3p	1	0																		hsa-mir-6871-5p	5	563.15		hsa-mir-548aa	2	3.61							hsa-mir-632
hsa-mir-5582-3p	1	0																		hsa-mir-483-5p	5	562.03		hsa-mir-548ar-3p	2	3.58							hsa-mir-634
hsa-mir-5583-3p	1	0																		hsa-mir-3185	5	559.78		hsa-mir-193a-5p	2	3.48							hsa-mir-639
hsa-mir-5584-5p	1	0																		hsa-mir-6884-3p	5	555.28		hsa-mir-3909	2	3.37							hsa-mir-653-5p
hsa-mir-5585-5p	1	0																		hsa-mir-515-5p	5	550.2		hsa-mir-1911-5p	2	3.31							hsa-mir-454-5p
hsa-mir-5585-3p	1	0																		hsa-mir-519e-5p	5	550.2		hsa-mir-92a-2-5p	2	3.26							hsa-mir-16-1-3p
hsa-mir-5586-3p	1	0																		hsa-mir-1266-5p	5	546.18		hsa-mir-654-5p	2	3.22							hsa-mir-20a-3p
hsa-mir-548au-5p	1	0																		hsa-mir-4518	5	546.18		hsa-mir-365a-5p	2	3.12							hsa-mir-129-1-3p
hsa-mir-548au-3p	1	0																		hsa-mir-1914-5p	5	531.23		hsa-mir-3687	2	3.12							hsa-mir-139-3p
hsa-mir-5590-3p	1	0																		hsa-mir-6832-3p	5	529.01		hsa-mir-619-3p	2	3.08							hsa-mir-10b-3p
hsa-mir-5680	1	0																		hsa-mir-1297	5	525.15		hsa-mir-3659	2	3.06							hsa-mir-181a-2-3p
hsa-mir-548aw	1	0																		hsa-mir-4465	5	525.15		hsa-mir-608	2	3.05							hsa-mir-199b-3p
hsa-mir-548ax	1	0																		hsa-mir-214-5p	5	525.04		hsa-mir-3651	2	3.04							hsa-mir-218-1-3p
hsa-mir-5692c	1	0																		hsa-mir-4270	5	517.92		hsa-mir-638	2	2.99							hsa-mir-222-5p
hsa-mir-5688	1	0																		hsa-mir-4441	5	517.92		hsa-mir-1231	2	2.93							hsa-let-7i-3p
hsa-mir-5690	1	0																		hsa-mir-6754-5p	5	517.92		hsa-mir-2682-5p	2	2.84							hsa-mir-15b-3p
hsa-mir-5691	1	0																		hsa-mir-30d-3p	5	513.65		hsa-mir-493-5p	2	2.82							hsa-mir-124-5p
hsa-mir-5694	1	0																		hsa-mir-6830-5p	5	513.23		hsa-mir-550b-2-5p	2	2.76							hsa-mir-125b-1-3p
hsa-mir-5696	1	0																		hsa-mir-6791-3p	5	510.17		hsa-mir-3617-5p	2	2.72							hsa-mir-132-5p
hsa-mir-5697	1	0																		hsa-mir-6829-3p	5	510.17		hsa-mir-512-3p	2	2.68							hsa-mir-138-2-3p
hsa-mir-5700	1	0																		hsa-mir-559	5	506.45		hsa-mir-653-5p	2	2.58							hsa-mir-141-5p
hsa-mir-5692b	1	0																		hsa-mir-548b-5p	5	506.45		hsa-mir-196a-3p	2	2.51							hsa-mir-144-5p
hsa-mir-204-3p	1	0																		hsa-mir-548a-5p	5	506.45		hsa-mir-663a	2	2.5							hsa-mir-145-3p
hsa-mir-211-3p	1	0																		hsa-mir-548c-5p	5	506.45		hsa-mir-24-1-5p	2	2.39							hsa-mir-129-2-3p
hsa-mir-301a-5p	1	0																		hsa-mir-548d-5p	5	506.45		hsa-mir-580-3p	2	2.39							hsa-mir-136-3p
hsa-mir-584-3p	1	0																		hsa-mir-548j-5p	5	506.45		hsa-mir-302d-5p	2	2.37							hsa-mir-146a-3p
hsa-mir-660-3p	1	0																		hsa-mir-548h-5p	5	506.45		hsa-mir-662	2	2.36							hsa-mir-150-3p
hsa-mir-766-5p	1	0																		hsa-mir-548i	5	506.45		hsa-mir-518b	2	2.29							hsa-mir-194-3p
hsa-mir-1304-3p	1	0																		hsa-mir-548w	5	506.45		hsa-mir-518d-3p	2	2.29							hsa-mir-331-5p
hsa-mir-548g-5p	1	0																		hsa-mir-548y	5	506.45		hsa-let-7d-3p	2	2.28							hsa-mir-424-3p
hsa-mir-1306-5p	1	0																		hsa-mir-548ab	5	506.45		hsa-mir-323a-5p	2	2.21							hsa-mir-516a-5p
hsa-mir-548t-3p	1	0																		hsa-mir-548ak	5	506.45		hsa-mir-211-5p	2	2.21							hsa-mir-501-3p
hsa-mir-548x-5p	1	0																		hsa-mir-548ap-5p	5	506.45		hsa-mir-564	2	2.21							hsa-mir-589-5p
hsa-mir-548o-5p	1	0																		hsa-mir-548aq-5p	5	506.45		hsa-mir-3194-3p	2	2.2							hsa-mir-616-3p
hsa-mir-548aj-5p	1	0																		hsa-mir-548ar-5p	5	506.45		hsa-mir-4424	2	2.06							hsa-mir-671-3p
hsa-mir-548am-5p	1	0																		hsa-mir-548as-5p	5	506.45		hsa-mir-3175	2	2.03							hsa-mir-888-3p
hsa-mir-1273g-3p	1	0																		hsa-mir-548au-5p	5	506.45		hsa-mir-548ap-3p	2	1.94							hsa-mir-876-3p
hsa-mir-365b-3p	1	0																		hsa-mir-548o-5p	5	506.45		hsa-mir-624-5p	2	1.85							hsa-mir-147b
hsa-mir-216a-3p	1	0																		hsa-mir-548am-5p	5	506.45		hsa-mir-566	2	1.83							hsa-mir-208b-3p
hsa-mir-381-5p	1	0																		hsa-mir-548ay-5p	5	506.45		hsa-mir-548at-3p	2	1.82							hsa-mir-1283
hsa-mir-939-3p	1	0																		hsa-mir-548ad-5p	5	506.45		hsa-mir-4804-5p	2	1.77							hsa-mir-1179
hsa-mir-1236-5p	1	0																		hsa-mir-548ae-5p	5	506.45		hsa-mir-4787-5p	2	1.76							hsa-mir-1202
hsa-mir-3617-3p	1	0																		hsa-mir-548bb-5p	5	506.45		hsa-mir-4518	2	1.71							hsa-mir-1291
hsa-mir-4632-5p	1	0																		hsa-mir-1273e	5	497.67		hsa-mir-218-2-3p	2	1.71							hsa-mir-1246
hsa-mir-5787	1	0																		hsa-mir-23b-5p	5	496.7		hsa-mir-34c-3p	2	1.7							hsa-mir-1249-3p
hsa-mir-6080	1	0																		hsa-mir-3125	5	484.65		hsa-mir-4659a-3p	2	1.7							hsa-mir-1255a
hsa-mir-6081	1	0																		hsa-mir-6859-5p	5	484.65		hsa-mir-767-5p	2	1.68							hsa-mir-1267
hsa-mir-6083	1	0																		hsa-mir-5088-5p	5	478.18		hsa-mir-4792	2	1.65							hsa-mir-1268a
hsa-mir-6131	1	0																		hsa-mir-99a-5p	5	477.86		hsa-mir-3168	2	1.62							hsa-mir-1284
hsa-mir-6134	1	0																		hsa-mir-6892-3p	5	477.62		hsa-mir-145-3p	2	1.61							hsa-mir-1288-3p
hsa-mir-6165	1	0																		hsa-mir-642a-5p	5	455.43		hsa-mir-585-3p	2	1.53							hsa-mir-320d
hsa-mir-548ay-5p	1	0																		hsa-mir-451b	5	455.07		hsa-mir-4317	2	1.42							hsa-mir-1911-5p
hsa-mir-548az-5p	1	0																		hsa-mir-6777-5p	5	450.72		hsa-mir-664b-3p	2	1.41							hsa-mir-365a-5p
hsa-mir-6501-5p	1	0																		hsa-mir-34c-5p	5	436.11		hsa-mir-3145-3p	2	1.41							hsa-mir-2114-5p
hsa-mir-6501-3p	1	0																		hsa-mir-223-5p	5	435.59		hsa-mir-4745-5p	2	1.4							hsa-mir-2277-3p
hsa-mir-6504-3p	1	0																		hsa-mir-31-5p	5	433.93		hsa-mir-492	2	1.4							hsa-mir-378b
hsa-mir-6506-5p	1	0																		hsa-mir-520f-3p	5	432.27		hsa-mir-151b	2	1.29							hsa-mir-3141
hsa-mir-6507-5p	1	0																		hsa-mir-4789-3p	5	429.53		hsa-mir-3140-3p	2	1.27							hsa-mir-3157-5p
hsa-mir-6507-3p	1	0																		hsa-mir-141-3p	5	422.79		hsa-mir-487a-3p	2	1.24							hsa-mir-3194-5p
hsa-mir-6509-5p	1	0																		hsa-mir-676-5p	5	420.93		hsa-mir-5680	2	1.21							hsa-mir-378c
hsa-mir-6512-5p	1	0																		hsa-mir-150-5p	5	404.54		hsa-mir-3653-3p	2	1.13							hsa-mir-4265
hsa-mir-6512-3p	1	0																		hsa-mir-4671-3p	5	385.95		hsa-mir-379-5p	2	1							hsa-mir-3605-5p
hsa-mir-6515-3p	1	0																		hsa-mir-588	5	375.5		hsa-mir-670-5p	2	0.97							hsa-mir-3657
hsa-mir-6715b-3p	1	0																		hsa-mir-1247-3p	5	373.5		hsa-mir-758-3p	2	0.92							hsa-mir-3689a-5p
hsa-mir-892c-3p	1	0																		hsa-mir-4287	5	369.26		hsa-mir-4328	2	0.91							hsa-mir-3691-5p
hsa-mir-153-5p	1	0																		hsa-mir-4685-3p	5	369.26		hsa-mir-378f	2	0.85							hsa-mir-3689b-5p
hsa-mir-370-5p	1	0																		hsa-mir-7150	5	358.4		hsa-mir-543	2	0.82							hsa-mir-3928-3p
hsa-mir-372-5p	1	0																		hsa-mir-7113-5p	5	353.81		hsa-mir-4458	2	0.58							hsa-mir-642b-3p
hsa-mir-328-5p	1	0																		hsa-mir-7113-3p	5	345		hsa-mir-208a-3p	1	0							hsa-mir-1268b
hsa-mir-329-5p	1	0																		hsa-mir-5695	5	338.17		hsa-mir-515-3p	1	0							hsa-mir-378d
hsa-mir-511-3p	1	0																		hsa-mir-4514	5	328.22		hsa-mir-519e-3p	1	0							hsa-mir-378f
hsa-mir-494-5p	1	0																		hsa-mir-4692	5	328.22		hsa-mir-519c-3p	1	0							hsa-mir-4424
hsa-mir-520f-5p	1	0																		hsa-mir-330-5p	5	316.03		hsa-mir-519b-3p	1	0							hsa-mir-4429
hsa-mir-619-5p	1	0																		hsa-mir-4443	5	213.75		hsa-mir-520b	1	0							hsa-mir-4454
hsa-mir-656-5p	1	0																		hsa-mir-539-5p	4	2838.09		hsa-mir-520g-3p	1	0							hsa-mir-3689e
hsa-mir-1468-3p	1	0																		hsa-mir-5572	4	1604.11		hsa-mir-519a-3p	1	0							hsa-mir-3689f
hsa-mir-670-3p	1	0																		hsa-mir-4773	4	1449.79		hsa-mir-557	1	0							hsa-mir-4482-5p
hsa-mir-874-5p	1	0																		hsa-mir-1264	4	1252.84		hsa-mir-572	1	0							hsa-mir-4491
hsa-mir-889-5p	1	0																		hsa-mir-4268	4	1214.77		hsa-mir-639	1	0							hsa-mir-4511
hsa-mir-887-5p	1	0																		hsa-mir-3910	4	1173.7		hsa-mir-106a-3p	1	0							hsa-mir-4517
hsa-mir-216b-3p	1	0																		hsa-mir-654-3p	4	1166.76		hsa-mir-208b-3p	1	0							hsa-mir-378i
hsa-mir-548e-5p	1	0																		hsa-mir-4421	4	1074.24		hsa-mir-1284	1	0							hsa-mir-3177-5p
hsa-mir-1287-3p	1	0																		hsa-mir-5699-3p	4	1074.24		hsa-let-7a-2-3p	1	0							hsa-mir-3619-3p
hsa-mir-548f-5p	1	0																		hsa-mir-567	4	1054		hsa-mir-3173-3p	1	0							hsa-mir-4661-5p
hsa-mir-1266-3p	1	0																		hsa-mir-2115-5p	4	1020.3		hsa-mir-3150b-3p	1	0							hsa-mir-4691-3p
hsa-mir-500b-3p	1	0																		hsa-mir-146b-5p	4	1017.95		hsa-mir-642b-3p	1	0							hsa-mir-4766-3p
hsa-mir-1343-5p	1	0																		hsa-mir-6742-3p	4	1010.56		hsa-mir-4448	1	0							hsa-mir-4782-3p
hsa-mir-5699-5p	1	0																		hsa-mir-6794-3p	4	1004.08		hsa-mir-4537	1	0							hsa-mir-4783-3p
hsa-mir-6720-5p	1	0																		hsa-mir-488-3p	4	972.43		hsa-mir-4782-3p	1	0							hsa-mir-4791
hsa-mir-6727-5p	1	0																		hsa-mir-657	4	943.23		hsa-mir-642a-3p	1	0							hsa-mir-4803
hsa-mir-6733-3p	1	0																		hsa-mir-494-3p	4	942.68		hsa-mir-202-3p	1	0							hsa-mir-4804-5p
hsa-mir-6735-5p	1	0																		hsa-mir-542-3p	4	940.96		hsa-mir-708-3p	1	0							hsa-mir-642a-3p
hsa-mir-6737-5p	1	0																		hsa-mir-5584-5p	4	937.8		hsa-mir-4693-5p	1	0							hsa-mir-4999-5p
hsa-mir-6741-5p	1	0																		hsa-mir-548l	4	888.76		hsa-mir-4461	1	0							hsa-mir-5094
hsa-mir-6742-5p	1	0																		hsa-mir-5582-5p	4	888.72		hsa-mir-1283	1	0							hsa-mir-5187-5p
hsa-mir-6744-3p	1	0																		hsa-mir-4329	4	885.07		hsa-mir-4425	1	0							hsa-mir-664b-3p
hsa-mir-6745	1	0																		hsa-mir-6787-5p	4	882.82		hsa-mir-4772-5p	1	0							hsa-mir-5585-3p
hsa-mir-6747-5p	1	0																		hsa-mir-4743-3p	4	870.26		hsa-let-7e-3p	1	0							hsa-mir-181b-3p
hsa-mir-6748-5p	1	0																		hsa-mir-147a	4	865.69		hsa-mir-522-3p	1	0							hsa-mir-652-5p
hsa-mir-6749-3p	1	0																		hsa-mir-6730-5p	4	865.22		hsa-mir-379-3p	1	0							hsa-mir-550b-2-5p
hsa-mir-6750-5p	1	0																		hsa-mir-4433b-5p	4	864.47		hsa-mir-1294	1	0							hsa-mir-365b-3p
hsa-mir-6750-3p	1	0																		hsa-mir-379-5p	4	859.1		hsa-mir-609	1	0
hsa-mir-6752-5p	1	0																		hsa-mir-3529-5p	4	859.1		hsa-mir-325	1	0
hsa-mir-6754-5p	1	0																		hsa-mir-4725-5p	4	854.43		hsa-mir-337-5p	1	0
hsa-mir-6754-3p	1	0																		hsa-mir-767-5p	4	846.22		hsa-mir-410-3p	1	0
hsa-mir-6760-5p	1	0																		hsa-mir-1910-5p	4	838.73		hsa-mir-1307-5p	1	0
hsa-mir-6762-5p	1	0																		hsa-mir-506-3p	4	835.79		hsa-mir-1185-5p	1	0
hsa-mir-6763-5p	1	0																		hsa-mir-199b-5p	4	833.59		hsa-mir-154-3p	1	0
hsa-mir-6765-5p	1	0																		hsa-mir-874-3p	4	827.1		hsa-mir-621	1	0
hsa-mir-6770-3p	1	0																		hsa-mir-3132	4	825.48		hsa-mir-5096	1	0
hsa-mir-6776-3p	1	0																		hsa-mir-197-5p	4	825.48		hsa-mir-3682-3p	1	0
hsa-mir-6777-5p	1	0																		hsa-mir-6827-5p	4	815.96		hsa-mir-518f-3p	1	0
hsa-mir-6779-5p	1	0																		hsa-mir-1304-5p	4	815.93		hsa-mir-371a-5p	1	0
hsa-mir-6780a-5p	1	0																		hsa-mir-4699-5p	4	809.78		hsa-mir-373-5p	1	0
hsa-mir-6780a-3p	1	0																		hsa-mir-1915-3p	4	797.23		hsa-mir-551a	1	0
hsa-mir-6781-5p	1	0																		hsa-mir-6764-5p	4	797.23		hsa-mir-3944-5p	1	0
hsa-mir-6784-3p	1	0																		hsa-mir-3663-3p	4	787.31		hsa-mir-3188	1	0
hsa-mir-6785-5p	1	0																		hsa-mir-589-3p	4	773.92		hsa-mir-519a-5p	1	0
hsa-mir-6787-5p	1	0																		hsa-mir-3927-3p	4	759.9		hsa-mir-4449	1	0
hsa-mir-6790-3p	1	0																		hsa-mir-6831-5p	4	759.9		hsa-mir-4435	1	0
hsa-mir-6791-5p	1	0																		hsa-mir-653-3p	4	759.27		hsa-mir-4443	1	0
hsa-mir-6794-3p	1	0																		hsa-mir-6796-5p	4	749.08		hsa-mir-1277-3p	1	0
hsa-mir-6795-5p	1	0																		hsa-mir-4652-5p	4	745.74		hsa-mir-4802-3p	1	0
hsa-mir-6798-5p	1	0																		hsa-mir-4797-5p	4	741.33		hsa-mir-1269b	1	0
hsa-mir-6802-5p	1	0																		hsa-mir-4294	4	739.65		hsa-mir-138-2-3p	1	0
hsa-mir-6802-3p	1	0																		hsa-mir-655-5p	4	722.23		hsa-mir-4698	1	0
hsa-mir-6805-3p	1	0																		hsa-mir-4446-5p	4	718.86		hsa-mir-517a-3p	1	0
hsa-mir-6807-5p	1	0																		hsa-mir-515-3p	4	715.59		hsa-mir-4446-3p	1	0
hsa-mir-6807-3p	1	0																		hsa-mir-519e-3p	4	715.59		hsa-mir-380-3p	1	0
hsa-mir-6812-5p	1	0																		hsa-mir-3688-3p	4	715.4		hsa-mir-448	1	0
hsa-mir-6815-3p	1	0																		hsa-mir-6823-5p	4	704.96		hsa-mir-567	1	0
hsa-mir-6816-3p	1	0																		hsa-mir-4485-5p	4	703.5		hsa-mir-1268a	1	0
hsa-mir-6819-5p	1	0																		hsa-mir-5688	4	702.02		hsa-mir-1268b	1	0
hsa-mir-6821-3p	1	0																		hsa-mir-3616-3p	4	701.54		hsa-mir-29c-5p	1	0
hsa-mir-6822-5p	1	0																		hsa-mir-1237-3p	4	697.9		hsa-mir-127-3p	1	0
hsa-mir-6828-5p	1	0																		hsa-mir-1913	4	695.48		hsa-mir-4661-5p	1	0
hsa-mir-6829-5p	1	0																		hsa-mir-4670-3p	4	693.42		hsa-mir-187-5p	1	0
hsa-mir-6832-5p	1	0																		hsa-mir-935	4	686.85		hsa-mir-92b-5p	1	0
hsa-mir-6780b-3p	1	0																		hsa-mir-4503	4	684.65		hsa-mir-5009-5p	1	0
hsa-mir-6837-3p	1	0																		hsa-mir-873-3p	4	679.53		hsa-mir-936	1	0
hsa-mir-6838-3p	1	0																		hsa-mir-3591-5p	4	678.85		hsa-mir-1263	1	0
hsa-mir-6842-5p	1	0																		hsa-mir-548as-3p	4	678.42		hsa-mir-451a	1	0
hsa-mir-6843-3p	1	0																		hsa-mir-5010-3p	4	675.11		hsa-mir-4701-3p	1	0
hsa-mir-6844	1	0																		hsa-mir-5088-3p	4	673.05		hsa-mir-3074-5p	1	0
hsa-mir-6845-5p	1	0																		hsa-mir-3665	4	671.44		hsa-mir-509-3p	1	0
hsa-mir-6845-3p	1	0																		hsa-mir-520h	4	668.59		hsa-mir-200b-5p	1	0
hsa-mir-6846-5p	1	0																		hsa-mir-188-3p	4	661.39		hsa-mir-4746-5p	1	0
hsa-mir-6848-5p	1	0																		hsa-mir-1228-3p	4	653.45		hsa-mir-2681-5p	1	0
hsa-mir-6848-3p	1	0																		hsa-mir-449b-3p	4	639.45		hsa-mir-381-3p	1	0
hsa-mir-6849-3p	1	0																		hsa-mir-6845-3p	4	638.14		hsa-mir-548ab	1	0
hsa-mir-6851-3p	1	0																		hsa-mir-5189-3p	4	638.02		hsa-mir-4791	1	0
hsa-mir-6852-3p	1	0																		hsa-mir-4436b-3p	4	637.39		hsa-mir-450a-1-3p	1	0
hsa-mir-6853-5p	1	0																		hsa-mir-4632-5p	4	637.39		hsa-mir-3117-5p	1	0
hsa-mir-6853-3p	1	0																		hsa-mir-6735-5p	4	637.39		hsa-mir-921	1	0
hsa-mir-6854-5p	1	0																		hsa-mir-7843-5p	4	637.39		hsa-mir-924	1	0
hsa-mir-6857-5p	1	0																		hsa-mir-764	4	634.26		hsa-mir-1281	1	0
hsa-mir-6862-3p	1	0																		hsa-mir-3149	4	632.39		hsa-mir-526b-3p	1	0
hsa-mir-6864-3p	1	0																		hsa-mir-4639-3p	4	628.75		hsa-mir-521	1	0
hsa-mir-6866-3p	1	0																		hsa-mir-7854-3p	4	627.88		hsa-mir-204-3p	1	0
hsa-mir-6867-5p	1	0																		hsa-mir-6752-3p	4	623.75		hsa-mir-3141	1	0
hsa-mir-6868-3p	1	0																		hsa-mir-8080	4	621.3		hsa-mir-223-3p	1	0
hsa-mir-6874-3p	1	0																		hsa-mir-7973	4	610.47		hsa-mir-23a-5p	1	0
hsa-mir-6877-5p	1	0																		hsa-mir-4666a-3p	4	610.04		hsa-mir-5585-3p	1	0
hsa-mir-6879-5p	1	0																		hsa-mir-5047	4	609.45		hsa-mir-2115-5p	1	0
hsa-mir-6881-3p	1	0																		hsa-mir-6814-5p	4	601.7		hsa-mir-432-3p	1	0
hsa-mir-6883-5p	1	0																		hsa-mir-3173-3p	4	600.75		hsa-mir-3180	1	0
hsa-mir-6885-5p	1	0																		hsa-mir-6891-5p	4	600.75		hsa-mir-3116	1	0
hsa-mir-6885-3p	1	0																		hsa-mir-939-3p	4	595.56		hsa-mir-4677-3p	1	0
hsa-mir-6886-3p	1	0																		hsa-mir-212-5p	4	592.71		hsa-mir-96-3p	1	0
hsa-mir-6887-5p	1	0																		hsa-mir-1290	4	577.35		hsa-mir-4496	1	0
hsa-mir-6889-5p	1	0																		hsa-mir-4291	4	576.73		hsa-mir-411-5p	1	0
hsa-mir-6890-5p	1	0																		hsa-mir-3158-5p	4	574.97		hsa-mir-4799-5p	1	0
hsa-mir-6890-3p	1	0																		hsa-mir-1266-3p	4	574.53		hsa-mir-4787-3p	1	0
hsa-mir-6892-5p	1	0																		hsa-mir-3121-5p	4	572.06		hsa-mir-4306	1	0
hsa-mir-7106-5p	1	0																		hsa-mir-29b-2-5p	4	570.88		hsa-mir-885-3p	1	0
hsa-mir-7108-3p	1	0																		hsa-mir-4681	4	565.98		hsa-mir-3614-3p	1	0
hsa-mir-7109-5p	1	0																		hsa-mir-6734-5p	4	564.87		hsa-mir-200c-5p	1	0
hsa-mir-7110-5p	1	0																		hsa-mir-6868-3p	4	564.87		hsa-mir-5586-3p	1	0
hsa-mir-7111-3p	1	0																		hsa-mir-507	4	559.42		hsa-mir-920	1	0
hsa-mir-7112-3p	1	0																		hsa-mir-557	4	559.42		hsa-mir-187-3p	1	0
hsa-mir-7113-3p	1	0																		hsa-mir-450b-5p	4	559.42		hsa-mir-3138	1	0
hsa-mir-7114-5p	1	0																		hsa-mir-6828-5p	4	558.35		hsa-mir-5187-5p	1	0
hsa-mir-7150	1	0																		hsa-mir-2355-5p	4	552.46		hsa-mir-1302	1	0
hsa-mir-7160-3p	1	0																		hsa-mir-5580-3p	4	546.59
hsa-mir-7162-3p	1	0																		hsa-mir-4652-3p	4	543.19
hsa-mir-7704	1	0																		hsa-mir-3176	4	539.58
hsa-mir-7706	1	0																		hsa-mir-3922-3p	4	539.58
hsa-mir-7843-5p	1	0																		hsa-mir-6860	4	538.26
hsa-mir-4433b-3p	1	0																		hsa-mir-1343-3p	4	533.76
hsa-mir-1273h-5p	1	0																		hsa-mir-6783-3p	4	533.76
hsa-mir-7850-5p	1	0																		hsa-mir-6715a-3p	4	519.47
hsa-mir-7854-3p	1	0																		hsa-mir-6508-5p	4	514.33
hsa-mir-8055	1	0																		hsa-mir-8067	4	514.33
hsa-mir-8066	1	0																		hsa-mir-6741-5p	4	514.22
hsa-mir-8072	1	0																		hsa-mir-329-5p	4	507.38
hsa-mir-8074	1	0																		hsa-mir-4713-5p	4	507.21
hsa-mir-8089	1	0																		hsa-let-7g-3p	4	497.26
hsa-mir-301b-5p	1	0																		hsa-let-7a-2-3p	4	497.26
hsa-mir-3653-5p	1	0																		hsa-mir-2110	4	495.18
hsa-mir-548ad-5p	1	0																		hsa-mir-1184	4	493.34
hsa-mir-548ae-5p	1	0																		hsa-mir-920	4	491.92
hsa-mir-8485	1	0																		hsa-mir-4300	4	491.92
hsa-mir-548bb-5p	1	0																		hsa-mir-5591-5p	4	491.92
																				hsa-mir-6726-5p	4	491.92
																				hsa-mir-548an	4	490.39
																				hsa-mir-3918	4	481.18
																				hsa-mir-7154-5p	4	478.19
																				hsa-mir-6131	4	474.28
																				hsa-mir-3663-5p	4	471.51
																				hsa-mir-3179	4	468.96
																				hsa-mir-4486	4	465.71
																				hsa-mir-4314	4	464.92
																				hsa-mir-4694-3p	4	464.41
																				hsa-mir-3614-5p	4	464.01
																				hsa-mir-5002-5p	4	461.14
																				hsa-mir-34b-5p	4	456.13
																				hsa-mir-449c-5p	4	456.13
																				hsa-mir-2682-5p	4	456.13
																				hsa-mir-4734	4	455.73
																				hsa-mir-4793-5p	4	455.22
																				hsa-mir-7856-5p	4	450.5
																				hsa-mir-1254	4	449.75
																				hsa-mir-3664-5p	4	447.36
																				hsa-mir-6739-3p	4	442.96
																				hsa-mir-544a	4	441.92
																				hsa-mir-1323	4	441.37
																				hsa-mir-548o-3p	4	441.37
																				hsa-mir-526b-5p	4	437.75
																				hsa-mir-4716-5p	4	429.41
																				hsa-mir-6869-5p	4	423.48
																				hsa-mir-561-5p	4	422.38
																				hsa-mir-4776-3p	4	421.44
																				hsa-mir-5001-3p	4	421.42
																				hsa-mir-4771	4	417.18
																				hsa-mir-16-2-3p	4	416.72
																				hsa-mir-195-3p	4	416.72
																				hsa-mir-8068	4	405.9
																				hsa-mir-922	4	405.88
																				hsa-mir-340-5p	4	405.21
																				hsa-mir-6846-5p	4	401.83
																				hsa-mir-6848-5p	4	401.83
																				hsa-mir-4768-5p	4	399.16
																				hsa-mir-6833-3p	4	399.16
																				hsa-mir-619-3p	4	395.11
																				hsa-mir-4753-5p	4	385.9
																				hsa-mir-95-5p	4	380.64
																				hsa-mir-186-3p	4	379.37
																				hsa-mir-2276-5p	4	376
																				hsa-mir-936	4	372.53
																				hsa-mir-520a-5p	4	370.23
																				hsa-mir-525-5p	4	370.23
																				hsa-mir-3614-3p	4	370.02
																				hsa-mir-6809-3p	4	368.75
																				hsa-mir-500b-3p	4	366.48
																				hsa-mir-1250-3p	4	364.21
																				hsa-mir-4313	4	362.92
																				hsa-mir-1302	4	362.17
																				hsa-mir-4298	4	362.17
																				hsa-mir-6738-3p	4	360.2
																				hsa-mir-3937	4	356.43
																				hsa-mir-3143	4	356.21
																				hsa-mir-3620-3p	4	356.07
																				hsa-mir-3133	4	354.32
																				hsa-mir-191-5p	4	353.81
																				hsa-mir-3681-5p	4	352.85
																				hsa-mir-6849-5p	4	352.85
																				hsa-mir-3127-5p	4	351.52
																				hsa-mir-3671	4	348.09
																				hsa-mir-549a	4	347.4
																				hsa-mir-3180-3p	4	344.23
																				hsa-mir-3196	4	344.23
																				hsa-mir-3180	4	344.23
																				hsa-mir-6816-5p	4	344.23
																				hsa-mir-8057	4	339.88
																				hsa-mir-4452	4	332.67
																				hsa-mir-4792	4	325.4
																				hsa-mir-564	4	324.85
																				hsa-mir-7111-3p	4	322.39
																				hsa-mir-6796-3p	4	319.39
																				hsa-mir-1228-5p	4	314.4
																				hsa-mir-4677-5p	4	312.17
																				hsa-mir-3934-3p	4	307.45
																				hsa-mir-4274	4	305.83
																				hsa-mir-4649-5p	4	304.79
																				hsa-mir-6729-5p	4	304.79
																				hsa-mir-3144-5p	4	301.71
																				hsa-mir-511-3p	4	300.6
																				hsa-mir-4735-3p	4	300.27
																				hsa-mir-34a-3p	4	300.02
																				hsa-mir-6858-3p	4	299.62
																				hsa-mir-1324	4	298.82
																				hsa-mir-2467-5p	4	296.27
																				hsa-mir-409-3p	4	284.81
																				hsa-mir-221-5p	4	282.12
																				hsa-mir-8073	4	282.12
																				hsa-mir-3192-3p	4	281.72
																				hsa-mir-6514-3p	4	281.21
																				hsa-mir-6811-3p	4	281.21
																				hsa-mir-548au-3p	4	279.71
																				hsa-mir-151a-5p	4	276.95
																				hsa-mir-3667-3p	4	276.12
																				hsa-mir-449b-5p	4	273.32
																				hsa-mir-520g-3p	4	270.63
																				hsa-mir-185-3p	4	269.04
																				hsa-mir-532-3p	4	258.41
																				hsa-mir-605-3p	4	253.68
																				hsa-mir-3191-3p	4	248.79
																				hsa-mir-4701-5p	4	244.86
																				hsa-mir-6780a-3p	4	242.7
																				hsa-mir-326	4	226.13
																				hsa-mir-6734-3p	4	224.75
																				hsa-mir-3187-3p	4	224.28
																				hsa-mir-203b-3p	4	210.13
																				hsa-mir-7158-3p	4	210.13
																				hsa-mir-524-5p	4	209.72
																				hsa-mir-520d-5p	4	209.72
																				hsa-mir-3691-3p	4	194.43
																				hsa-mir-6868-5p	4	171.28
																				hsa-mir-200a-3p	4	164.96
																				hsa-mir-504-5p	4	139.65
																				hsa-mir-519d-5p	4	138.42
																				hsa-mir-1226-3p	4	124.17
																				hsa-mir-4276	4	107.57
																				hsa-mir-345-5p	3	899.95
																				hsa-mir-6828-3p	3	892.23
																				hsa-mir-1825	3	837.92
																				hsa-mir-212-3p	3	811.2
																				hsa-mir-6779-3p	3	777.87
																				hsa-mir-6074	3	722.01
																				hsa-mir-7108-3p	3	717.3
																				hsa-mir-576-5p	3	701.75
																				hsa-mir-767-3p	3	699.31
																				hsa-mir-200c-5p	3	681.64
																				hsa-mir-6761-5p	3	655.99
																				hsa-mir-379-3p	3	655.4
																				hsa-mir-7106-3p	3	602.99
																				hsa-mir-6888-3p	3	595.33
																				hsa-mir-578	3	589.14
																				hsa-mir-4690-3p	3	583.8
																				hsa-mir-5685	3	583.8
																				hsa-mir-4719	3	581.43
																				hsa-mir-510-3p	3	573.45
																				hsa-mir-6740-5p	3	562.11
																				hsa-mir-6895-3p	3	560.35
																				hsa-mir-4260	3	545.59
																				hsa-mir-450a-2-3p	3	545.59
																				hsa-mir-938	3	536.2
																				hsa-mir-6886-3p	3	536.2
																				hsa-mir-4328	3	533
																				hsa-mir-4721	3	524.99
																				hsa-mir-7109-3p	3	521.3
																				hsa-mir-4251	3	507.5
																				hsa-let-7c-3p	3	504.6
																				hsa-mir-4733-5p	3	503.2
																				hsa-mir-1206	3	492
																				hsa-mir-5197-5p	3	489.65
																				hsa-mir-299-5p	3	489.19
																				hsa-mir-6810-5p	3	486.64
																				hsa-mir-670-5p	3	481.48
																				hsa-mir-552-5p	3	478.89
																				hsa-mir-4648	3	471
																				hsa-mir-5580-5p	3	470.91
																				hsa-mir-384	3	470.88
																				hsa-mir-5586-5p	3	464.98
																				hsa-mir-889-3p	3	464.43
																				hsa-mir-361-5p	3	459.76
																				hsa-mir-6732-3p	3	457.41
																				hsa-mir-4732-5p	3	457.16
																				hsa-mir-101-5p	3	449.98
																				hsa-mir-5581-3p	3	444.51
																				hsa-mir-3173-5p	3	440.03
																				hsa-mir-6799-3p	3	440.03
																				hsa-mir-609	3	438.82
																				hsa-mir-4643	3	437.4
																				hsa-mir-4272	3	437.28
																				hsa-mir-4639-5p	3	434.2
																				hsa-mir-4451	3	431.83
																				hsa-mir-495-5p	3	425.36
																				hsa-mir-382-5p	3	421.84
																				hsa-mir-376c-3p	3	420.61
																				hsa-mir-148a-5p	3	419.58
																				hsa-mir-4645-3p	3	417.99
																				hsa-mir-4658	3	415.13
																				hsa-mir-6790-5p	3	415.13
																				hsa-mir-3199	3	412.99
																				hsa-mir-8052	3	412.99
																				hsa-mir-624-3p	3	412.01
																				hsa-mir-6765-3p	3	411.88
																				hsa-mir-580-3p	3	410.86
																				hsa-mir-6772-5p	3	408.24
																				hsa-mir-483-3p	3	404.4
																				hsa-mir-25-5p	3	403.97
																				hsa-mir-582-5p	3	401.58
																				hsa-mir-3115	3	401.49
																				hsa-mir-4638-5p	3	397.75
																				hsa-mir-630	3	397.67
																				hsa-mir-548g-3p	3	395.25
																				hsa-mir-892c-5p	3	390.58
																				hsa-mir-3908	3	387.9
																				hsa-mir-6781-5p	3	386.44
																				hsa-mir-5588-3p	3	383.98
																				hsa-mir-5093	3	379.02
																				hsa-mir-33a-5p	3	376.08
																				hsa-mir-5187-3p	3	375.13
																				hsa-mir-3975	3	369.66
																				hsa-mir-675-5p	3	364.41
																				hsa-mir-4466	3	364.41
																				hsa-mir-4633-3p	3	360.49
																				hsa-mir-6500-5p	3	360.49
																				hsa-mir-6874-5p	3	360.49
																				hsa-mir-633	3	357.39
																				hsa-mir-6867-3p	3	356.95
																				hsa-mir-1229-5p	3	354.2
																				hsa-mir-21-3p	3	353.27
																				hsa-mir-3591-3p	3	353.27
																				hsa-mir-8081	3	352.3
																				hsa-mir-4799-5p	3	346.1
																				hsa-mir-337-3p	3	345.71
																				hsa-mir-338-5p	3	343.85
																				hsa-mir-378a-3p	3	341.35
																				hsa-mir-1180-5p	3	341.25
																				hsa-mir-7114-3p	3	341.25
																				hsa-mir-3190-5p	3	340.47
																				hsa-mir-133a-3p	3	337.1
																				hsa-mir-7849-3p	3	336.52
																				hsa-mir-125a-3p	3	334.65
																				hsa-mir-522-3p	3	334.61
																				hsa-mir-224-3p	3	334.61
																				hsa-mir-182-3p	3	333.85
																				hsa-mir-4290	3	333.08
																				hsa-mir-3692-3p	3	333.06
																				hsa-mir-4758-5p	3	331.01
																				hsa-mir-1238-5p	3	331.01
																				hsa-mir-628-5p	3	328.41
																				hsa-mir-4782-5p	3	327.39
																				hsa-mir-5706	3	327.39
																				hsa-mir-509-5p	3	325.03
																				hsa-mir-509-3-5p	3	325.03
																				hsa-mir-4418	3	325.03
																				hsa-mir-5003-3p	3	323.41
																				hsa-mir-1245b-3p	3	322.78
																				hsa-mir-7153-5p	3	321.54
																				hsa-mir-570-3p	3	316.67
																				hsa-mir-210-3p	3	315.86
																				hsa-mir-497-3p	3	314.17
																				hsa-mir-4640-5p	3	312.82
																				hsa-mir-4726-5p	3	312.82
																				hsa-mir-3692-5p	3	311.34
																				hsa-mir-4766-5p	3	310.5
																				hsa-mir-2278	3	307.98
																				hsa-mir-4707-3p	3	307.47
																				hsa-mir-4749-3p	3	306.39
																				hsa-mir-6816-3p	3	304.52
																				hsa-mir-3926	3	300.42
																				hsa-mir-606	3	299.31
																				hsa-mir-577	3	298.49
																				hsa-mir-6841-5p	3	298.2
																				hsa-mir-210-5p	3	295.7
																				hsa-mir-6879-3p	3	294.11
																				hsa-mir-1180-3p	3	293.52
																				hsa-mir-5004-5p	3	291.18
																				hsa-mir-4636	3	290.58
																				hsa-mir-193a-3p	3	289.42
																				hsa-mir-8076	3	287.86
																				hsa-mir-4474-3p	3	284.04
																				hsa-mir-5089-5p	3	277.56
																				hsa-mir-548k	3	274.45
																				hsa-mir-548av-5p	3	274.45
																				hsa-mir-8054	3	274.45
																				hsa-mir-4727-5p	3	273.11
																				hsa-mir-3611	3	272.82
																				hsa-mir-4699-3p	3	272.55
																				hsa-mir-6786-5p	3	271.52
																				hsa-mir-153-5p	3	271.06
																				hsa-mir-516b-3p	3	271.04
																				hsa-mir-516a-3p	3	271.04
																				hsa-mir-7162-5p	3	271.04
																				hsa-mir-126-5p	3	268.62
																				hsa-mir-1205	3	267.33
																				hsa-mir-100-3p	3	263.55
																				hsa-mir-5008-5p	3	263.3
																				hsa-mir-6844	3	262.06
																				hsa-mir-6819-3p	3	258.81
																				hsa-mir-6877-3p	3	258.81
																				hsa-mir-4446-3p	3	258.02
																				hsa-mir-6815-5p	3	256.08
																				hsa-mir-6865-5p	3	256.08
																				hsa-mir-3129-3p	3	255.75
																				hsa-mir-5583-5p	3	255.75
																				hsa-mir-4733-3p	3	255.39
																				hsa-mir-6777-3p	3	254.18
																				hsa-mir-8062	3	253.59
																				hsa-mir-513b-3p	3	253.43
																				hsa-mir-1247-5p	3	253.29
																				hsa-mir-584-5p	3	251.44
																				hsa-mir-3116	3	250.44
																				hsa-mir-3180-5p	3	250.13
																				hsa-mir-6514-5p	3	249.77
																				hsa-mir-1273g-5p	3	248.62
																				hsa-mir-105-5p	3	246.34
																				hsa-mir-658	3	245.81
																				hsa-mir-4720-5p	3	242.1
																				hsa-mir-4799-3p	3	242.1
																				hsa-mir-5588-5p	3	242.1
																				hsa-mir-1307-3p	3	239.97
																				hsa-mir-6132	3	239.39
																				hsa-mir-6836-5p	3	239.39
																				hsa-mir-548b-3p	3	238.52
																				hsa-mir-3943	3	238.26
																				hsa-mir-7846-3p	3	235.96
																				hsa-mir-370-3p	3	235.62
																				hsa-mir-6893-3p	3	235.62
																				hsa-mir-3658	3	234.74
																				hsa-mir-758-5p	3	233.28
																				hsa-mir-6753-3p	3	232.83
																				hsa-mir-7107-3p	3	232.83
																				hsa-mir-6733-3p	3	232.48
																				hsa-mir-6813-3p	3	232.29
																				hsa-mir-1182	3	231.44
																				hsa-mir-6834-5p	3	231.44
																				hsa-mir-615-5p	3	228.87
																				hsa-mir-26b-3p	3	227.9
																				hsa-mir-612	3	227
																				hsa-mir-1285-3p	3	227
																				hsa-mir-3187-5p	3	227
																				hsa-mir-5189-5p	3	227
																				hsa-mir-3064-5p	3	226.05
																				hsa-mir-6504-5p	3	226.05
																				hsa-mir-4690-5p	3	225.57
																				hsa-mir-3198	3	224.71
																				hsa-mir-4309	3	224.71
																				hsa-mir-4522	3	224.47
																				hsa-mir-6085	3	224.11
																				hsa-mir-6813-5p	3	224.11
																				hsa-mir-6842-3p	3	223.66
																				hsa-mir-23a-5p	3	222.94
																				hsa-mir-4264	3	220.5
																				hsa-mir-9-3p	3	219.58
																				hsa-mir-6861-5p	3	218.55
																				hsa-mir-4464	3	216.61
																				hsa-mir-4748	3	216.61
																				hsa-mir-3178	3	212.02
																				hsa-mir-6871-3p	3	211.73
																				hsa-mir-3688-5p	3	209.57
																				hsa-mir-339-5p	3	206.4
																				hsa-mir-762	3	205.66
																				hsa-mir-4492	3	205.66
																				hsa-mir-4498	3	205.66
																				hsa-mir-5001-5p	3	205.66
																				hsa-mir-432-5p	3	205.47
																				hsa-mir-1238-3p	3	204.09
																				hsa-mir-4512	3	204.03
																				hsa-mir-7153-3p	3	200.5
																				hsa-mir-1299	3	199.69
																				hsa-mir-642b-5p	3	197.13
																				hsa-mir-3915	3	196.55
																				hsa-mir-631	3	196.09
																				hsa-mir-3661	3	196.09
																				hsa-mir-4470	3	195.49
																				hsa-mir-3656	3	191.2
																				hsa-mir-3934-5p	3	190.96
																				hsa-mir-6757-3p	3	190.62
																				hsa-mir-6125	3	190.54
																				hsa-mir-548v	3	190.09
																				hsa-mir-6729-3p	3	189.54
																				hsa-mir-664a-5p	3	189.4
																				hsa-mir-4794	3	189.4
																				hsa-mir-4656	3	188.36
																				hsa-mir-3188	3	187.54
																				hsa-mir-296-5p	3	186.89
																				hsa-mir-92a-1-5p	3	186
																				hsa-mir-4477b	3	185.31
																				hsa-mir-7852-3p	3	184.66
																				hsa-mir-620	3	184.64
																				hsa-mir-1270	3	184.64
																				hsa-mir-4683	3	184.64
																				hsa-mir-217	3	184.39
																				hsa-mir-7855-5p	3	183.4
																				hsa-mir-6755-5p	3	182.74
																				hsa-mir-3161	3	181.96
																				hsa-mir-596	3	180.64
																				hsa-mir-2116-5p	3	178.18
																				hsa-mir-640	3	174.5
																				hsa-mir-4532	3	173.61
																				hsa-mir-545-3p	3	173.32
																				hsa-mir-1185-2-3p	3	173.1
																				hsa-mir-1185-1-3p	3	173.1
																				hsa-mir-6715b-3p	3	171.09
																				hsa-mir-6821-3p	3	170.94
																				hsa-mir-513b-5p	3	167
																				hsa-mir-6090	3	165.51
																				hsa-mir-648	3	164.89
																				hsa-mir-4501	3	163.13
																				hsa-mir-4726-3p	3	157.14
																				hsa-mir-6756-3p	3	156.59
																				hsa-mir-4473	3	154.83
																				hsa-mir-455-5p	3	150.66
																				hsa-mir-944	3	149.48
																				hsa-mir-4437	3	148.65
																				hsa-mir-4708-3p	3	148.43
																				hsa-mir-5100	3	147.57
																				hsa-mir-99b-3p	3	141.34
																				hsa-mir-3607-5p	3	141.18
																				hsa-mir-5587-5p	3	140.91
																				hsa-mir-519c-5p	3	140.12
																				hsa-mir-518f-5p	3	140.12
																				hsa-mir-526a	3	140.12
																				hsa-mir-523-5p	3	140.12
																				hsa-mir-518e-5p	3	140.12
																				hsa-mir-522-5p	3	140.12
																				hsa-mir-519a-5p	3	140.12
																				hsa-mir-519b-5p	3	140.12
																				hsa-mir-520c-5p	3	140.12
																				hsa-mir-518d-5p	3	140.12
																				hsa-mir-4777-5p	3	140.12
																				hsa-mir-1279	3	139.22
																				hsa-mir-5007-3p	3	139.22
																				hsa-mir-1251-3p	3	139.22
																				hsa-mir-3677-5p	3	138.33
																				hsa-mir-1288-5p	3	136.08
																				hsa-mir-2682-3p	3	135.95
																				hsa-mir-6781-3p	3	135.95
																				hsa-mir-6865-3p	3	135.09
																				hsa-mir-6774-5p	3	133.61
																				hsa-mir-1286	3	132.55
																				hsa-mir-106b-3p	3	126.47
																				hsa-mir-362-5p	3	125.39
																				hsa-mir-4534	3	125.33
																				hsa-mir-4428	3	124.7
																				hsa-mir-33b-3p	3	124.42
																				hsa-mir-3670	3	124.21
																				hsa-mir-192-3p	3	123.23
																				hsa-mir-659-3p	3	123.19
																				hsa-mir-4802-3p	3	122.32
																				hsa-mir-6083	3	121.46
																				hsa-mir-3925-3p	3	119.68
																				hsa-mir-4432	3	119.57
																				hsa-mir-942-3p	3	118.62
																				hsa-mir-330-3p	3	118.48
																				hsa-mir-2114-3p	3	118.26
																				hsa-let-7a-3p	3	118.14
																				hsa-mir-4650-5p	3	117.97
																				hsa-mir-510-5p	3	116.05
																				hsa-mir-4742-3p	3	115.52
																				hsa-mir-4781-5p	3	114.76
																				hsa-mir-7108-5p	3	113.69
																				hsa-mir-4519	3	112.38
																				hsa-mir-875-3p	3	110.72
																				hsa-mir-1200	3	110.16
																				hsa-mir-663b	3	98.83
																				hsa-mir-4508	3	97.75
																				hsa-mir-4706	3	95.18
																				hsa-mir-4749-5p	3	95.18
																				hsa-mir-92b-5p	3	94.68
																				hsa-mir-4757-5p	3	94.37
																				hsa-mir-6744-3p	3	94.37
																				hsa-mir-6878-3p	3	94.37
																				hsa-mir-580-5p	3	93.59
																				hsa-mir-3174	3	93.47
																				hsa-mir-3200-3p	3	91.74
																				hsa-mir-500a-5p	3	88.7
																				hsa-mir-369-3p	3	86.82
																				hsa-mir-7155-5p	3	86.58
																				hsa-mir-137	3	83.52
																				hsa-mir-4646-5p	3	80.88
																				hsa-mir-204-3p	3	80.88
																				hsa-mir-7160-3p	3	76.74
																				hsa-mir-4762-5p	3	72.9
																				hsa-mir-4433b-3p	3	69.58
																				hsa-mir-3655	3	69.39
																				hsa-mir-1178-5p	3	66.02
																				hsa-mir-4763-5p	3	64.67
																				hsa-mir-1470	3	62.38
																				hsa-mir-6500-3p	3	61.57
																				hsa-mir-4286	3	55.94
																				hsa-mir-4667-5p	3	55.19
																				hsa-mir-4700-5p	3	55.19
																				hsa-mir-8089	3	55.19
																				hsa-mir-219b-3p	3	54.92
																				hsa-mir-130a-5p	3	51.98
																				hsa-mir-23c	3	51.98
																				hsa-mir-513c-5p	3	47.82
																				hsa-mir-514b-5p	3	47.82
																				hsa-mir-655-3p	3	44.89
																				hsa-mir-374c-5p	3	44.89
																				hsa-mir-4780	3	40.57
																				hsa-mir-6780b-3p	3	40.57
																				hsa-mir-7974	2	331.31
																				hsa-mir-4504	2	311.02
																				hsa-mir-4738-3p	2	293.95
																				hsa-mir-6803-3p	2	292.08
																				hsa-mir-146b-3p	2	284.77
																				hsa-mir-6808-3p	2	284.77
																				hsa-mir-506-5p	2	278.61
																				hsa-mir-6508-3p	2	273.77
																				hsa-mir-6870-3p	2	268.24
																				hsa-mir-3936	2	252.05
																				hsa-mir-941	2	250
																				hsa-mir-6759-5p	2	243.69
																				hsa-mir-148b-5p	2	241.59
																				hsa-mir-6874-3p	2	241.59
																				hsa-mir-8078	2	241.19
																				hsa-mir-4289	2	240.04
																				hsa-mir-4261	2	233.79
																				hsa-mir-4654	2	231.08
																				hsa-mir-4769-5p	2	231.08
																				hsa-mir-1289	2	230.64
																				hsa-mir-4307	2	227.43
																				hsa-mir-411-3p	2	226.3
																				hsa-mir-645	2	224.7
																				hsa-mir-24-1-5p	2	222.7
																				hsa-mir-24-2-5p	2	222.7
																				hsa-mir-3064-3p	2	215.78
																				hsa-mir-499b-5p	2	212.28
																				hsa-mir-4527	2	212.27
																				hsa-mir-6503-5p	2	212.27
																				hsa-mir-4765	2	205
																				hsa-mir-552-3p	2	204.73
																				hsa-mir-22-3p	2	201.9
																				hsa-mir-4461	2	201.5
																				hsa-mir-4521	2	193.76
																				hsa-mir-302a-5p	2	192.12
																				hsa-mir-425-5p	2	192.12
																				hsa-mir-4535	2	190.92
																				hsa-mir-4638-3p	2	190.92
																				hsa-mir-6728-5p	2	190.24
																				hsa-mir-8056	2	186.7
																				hsa-mir-6804-3p	2	185.53
																				hsa-mir-572	2	184.98
																				hsa-mir-4642	2	184.2
																				hsa-mir-5681b	2	183.28
																				hsa-mir-4536-5p	2	183.22
																				hsa-mir-4253	2	179.77
																				hsa-mir-6862-5p	2	179.77
																				hsa-mir-6886-5p	2	178.26
																				hsa-mir-4743-5p	2	176.14
																				hsa-mir-758-3p	2	175.06
																				hsa-mir-8071	2	172.95
																				hsa-mir-3682-5p	2	171.83
																				hsa-mir-4427	2	170.87
																				hsa-mir-301a-5p	2	170.87
																				hsa-mir-301b-5p	2	170.87
																				hsa-mir-512-5p	2	170.73
																				hsa-mir-4281	2	170.47
																				hsa-mir-4320	2	169.81
																				hsa-mir-3158-3p	2	169.25
																				hsa-mir-378g	2	166.27
																				hsa-mir-571	2	165.49
																				hsa-mir-219a-1-3p	2	165.49
																				hsa-mir-651-5p	2	164.91
																				hsa-mir-3191-5p	2	164.48
																				hsa-mir-7976	2	162.97
																				hsa-mir-208a-5p	2	162.3
																				hsa-mir-208b-5p	2	162.3
																				hsa-mir-4714-3p	2	160.58
																				hsa-mir-298	2	159.53
																				hsa-mir-6789-5p	2	159
																				hsa-mir-4293	2	158.51
																				hsa-mir-7-1-3p	2	157.38
																				hsa-mir-7-2-3p	2	157.38
																				hsa-mir-181d-3p	2	157.21
																				hsa-mir-26a-1-3p	2	155.3
																				hsa-mir-5583-3p	2	155.3
																				hsa-mir-6512-5p	2	153.68
																				hsa-mir-135b-3p	2	153.13
																				hsa-mir-3912-5p	2	151.99
																				hsa-mir-3685	2	148.81
																				hsa-mir-4672	2	148.8
																				hsa-mir-224-5p	2	148.5
																				hsa-mir-4688	2	148.46
																				hsa-mir-6743-5p	2	148.46
																				hsa-mir-490-5p	2	146.43
																				hsa-mir-6802-5p	2	146.3
																				hsa-mir-924	2	145.98
																				hsa-mir-3165	2	145.65
																				hsa-mir-1260a	2	144.78
																				hsa-mir-6857-3p	2	144.6
																				hsa-mir-380-5p	2	144.31
																				hsa-mir-563	2	144.31
																				hsa-mir-3913-3p	2	144.3
																				hsa-mir-4496	2	143.98
																				hsa-mir-135a-5p	2	141.05
																				hsa-mir-135b-5p	2	141.05
																				hsa-mir-1306-5p	2	141.05
																				hsa-mir-3974	2	139.7
																				hsa-mir-1225-5p	2	139.65
																				hsa-mir-33b-5p	2	139.59
																				hsa-mir-598-3p	2	139.49
																				hsa-mir-202-5p	2	138
																				hsa-mir-593-3p	2	137.88
																				hsa-mir-365a-3p	2	137.75
																				hsa-mir-5089-3p	2	137.1
																				hsa-mir-299-3p	2	136.6
																				hsa-mir-6731-3p	2	136.27
																				hsa-mir-6750-3p	2	135.05
																				hsa-mir-8070	2	133.37
																				hsa-mir-5009-3p	2	133.14
																				hsa-mir-6859-3p	2	133
																				hsa-mir-8069	2	133
																				hsa-mir-8066	2	132.72
																				hsa-mir-1185-5p	2	130.67
																				hsa-mir-3679-5p	2	130.67
																				hsa-mir-4660	2	128.97
																				hsa-mir-1257	2	128.92
																				hsa-mir-4700-3p	2	128.28
																				hsa-mir-5591-3p	2	127.35
																				hsa-mir-320b	2	127.1
																				hsa-mir-6748-3p	2	127.02
																				hsa-mir-187-5p	2	125.53
																				hsa-mir-6877-5p	2	123.95
																				hsa-mir-4732-3p	2	123.88
																				hsa-mir-325	2	123.32
																				hsa-mir-628-3p	2	123.32
																				hsa-mir-138-1-3p	2	123.14
																				hsa-mir-4752	2	122.78
																				hsa-mir-7844-5p	2	122.75
																				hsa-mir-3074-5p	2	122.11
																				hsa-mir-4659a-5p	2	121.84
																				hsa-mir-4659b-5p	2	121.84
																				hsa-mir-4523	2	121.61
																				hsa-mir-134-5p	2	120.78
																				hsa-mir-3118	2	120.78
																				hsa-mir-3164	2	120.78
																				hsa-mir-6820-3p	2	120.78
																				hsa-mir-548av-3p	2	120.7
																				hsa-mir-876-5p	2	120.47
																				hsa-mir-3167	2	120.47
																				hsa-mir-5190	2	119.63
																				hsa-mir-378j	2	119.62
																				hsa-mir-6839-5p	2	119.62
																				hsa-mir-1912	2	119.45
																				hsa-mir-1295b-5p	2	119.45
																				hsa-mir-548e-5p	2	119.13
																				hsa-mir-4661-3p	2	118.63
																				hsa-mir-19a-5p	2	118.14
																				hsa-mir-19b-1-5p	2	118.14
																				hsa-mir-19b-2-5p	2	118.14
																				hsa-mir-492	2	117.62
																				hsa-mir-6852-5p	2	117.33
																				hsa-mir-1183	2	116.66
																				hsa-mir-3117-5p	2	115.47
																				hsa-mir-4729	2	114.79
																				hsa-mir-545-5p	2	112.96
																				hsa-mir-3189-3p	2	111.53
																				hsa-mir-3944-5p	2	111.53
																				hsa-mir-6833-5p	2	111.45
																				hsa-mir-6853-3p	2	111.27
																				hsa-mir-662	2	110.69
																				hsa-mir-4797-3p	2	110.27
																				hsa-mir-3136-3p	2	109.75
																				hsa-mir-7155-3p	2	109.75
																				hsa-mir-4258	2	108.81
																				hsa-mir-499a-5p	2	108.68
																				hsa-mir-215-3p	2	107.56
																				hsa-mir-6773-3p	2	107.56
																				hsa-mir-488-5p	2	107.48
																				hsa-mir-4263	2	106.94
																				hsa-mir-4433a-5p	2	105.98
																				hsa-mir-6857-5p	2	105.69
																				hsa-mir-4677-3p	2	104.72
																				hsa-mir-3166	2	104.25
																				hsa-mir-1273h-3p	2	104.25
																				hsa-mir-629-5p	2	101.68
																				hsa-mir-4679	2	101.3
																				hsa-mir-592	2	99.67
																				hsa-mir-371b-3p	2	98.91
																				hsa-mir-1224-5p	2	98.32
																				hsa-mir-361-3p	2	97.46
																				hsa-mir-448	2	97.09
																				hsa-mir-6765-5p	2	95.68
																				hsa-mir-6126	2	94.72
																				hsa-mir-6864-5p	2	94.72
																				hsa-mir-6793-3p	2	94.07
																				hsa-mir-345-3p	2	93.35
																				hsa-mir-4653-3p	2	93.2
																				hsa-mir-4790-3p	2	93.09
																				hsa-mir-6882-3p	2	92.4
																				hsa-mir-34c-3p	2	91.61
																				hsa-mir-4709-5p	2	91.05
																				hsa-mir-548at-3p	2	90.29
																				hsa-mir-548ay-3p	2	90.29
																				hsa-mir-433-3p	2	89.83
																				hsa-mir-576-3p	2	89.83
																				hsa-mir-28-3p	2	88.56
																				hsa-mir-7845-5p	2	88.55
																				hsa-mir-516b-5p	2	88.44
																				hsa-mir-367-5p	2	87.69
																				hsa-mir-708-3p	2	87.48
																				hsa-mir-3684	2	87.33
																				hsa-mir-1265	2	86.67
																				hsa-mir-2392	2	86.67
																				hsa-mir-29a-5p	2	86.5
																				hsa-mir-548q	2	86.24
																				hsa-mir-376a-2-5p	2	85.63
																				hsa-mir-491-3p	2	84.88
																				hsa-mir-3976	2	83.72
																				hsa-mir-4666b	2	83.1
																				hsa-mir-3674	2	82.72
																				hsa-mir-3940-3p	2	82.54
																				hsa-mir-1251-5p	2	82.16
																				hsa-mir-218-2-3p	2	81.76
																				hsa-mir-6836-3p	2	80.26
																				hsa-mir-376b-3p	2	79.73
																				hsa-mir-6863	2	79.49
																				hsa-mir-1226-5p	2	79.28
																				hsa-mir-6760-3p	2	79.25
																				hsa-mir-302b-5p	2	79.2
																				hsa-mir-302d-5p	2	79.2
																				hsa-mir-96-3p	2	78.67
																				hsa-mir-7702	2	78.25
																				hsa-mir-566	2	77.78
																				hsa-mir-6720-3p	2	77.78
																				hsa-mir-6072	2	77.66
																				hsa-mir-6891-3p	2	77.66
																				hsa-mir-638	2	77.62
																				hsa-mir-450b-3p	2	77.62
																				hsa-mir-4713-3p	2	77.62
																				hsa-mir-649	2	77.58
																				hsa-mir-154-3p	2	76.95
																				hsa-mir-487a-3p	2	76.95
																				hsa-mir-4489	2	76.52
																				hsa-mir-4637	2	75.82
																				hsa-mir-485-3p	2	74.4
																				hsa-mir-3613-5p	2	74.4
																				hsa-mir-539-3p	2	74.4
																				hsa-mir-556-3p	2	74.2
																				hsa-mir-4714-5p	2	73.72
																				hsa-mir-6746-5p	2	73.41
																				hsa-mir-6771-5p	2	73.41
																				hsa-mir-4781-3p	2	73.27
																				hsa-mir-8077	2	73.25
																				hsa-mir-6768-5p	2	73
																				hsa-mir-500b-5p	2	71.81
																				hsa-mir-3617-3p	2	71.38
																				hsa-mir-6510-5p	2	70.71
																				hsa-mir-937-5p	2	69.76
																				hsa-mir-6515-3p	2	69.75
																				hsa-mir-205-5p	2	68.94
																				hsa-mir-496	2	68.94
																				hsa-mir-4746-3p	2	68.59
																				hsa-mir-770-5p	2	67.97
																				hsa-mir-618	2	67.67
																				hsa-mir-593-5p	2	67.54
																				hsa-mir-6728-3p	2	66.72
																				hsa-mir-1273a	2	66.27
																				hsa-mir-635	2	65.53
																				hsa-mir-3675-3p	2	64.98
																				hsa-mir-223-3p	2	64.26
																				hsa-mir-8082	2	64.07
																				hsa-mir-6079	2	63.3
																				hsa-mir-888-5p	2	62.61
																				hsa-mir-3157-3p	2	62.29
																				hsa-mir-3127-3p	2	61.71
																				hsa-mir-555	2	61.67
																				hsa-mir-3120-5p	2	61.66
																				hsa-mir-6510-3p	2	61.66
																				hsa-mir-3200-5p	2	61.38
																				hsa-mir-875-5p	2	61.3
																				hsa-mir-4303	2	61.21
																				hsa-mir-548p	2	60.45
																				hsa-mir-20b-3p	2	60.27
																				hsa-mir-3123	2	60.1
																				hsa-mir-892b	2	59.95
																				hsa-mir-605-5p	2	59.9
																				hsa-mir-381-3p	2	59.5
																				hsa-let-7b-3p	2	59.5
																				hsa-let-7f-1-3p	2	59.5
																				hsa-mir-300	2	59.5
																				hsa-mir-98-3p	2	59.5
																				hsa-mir-3607-3p	2	58.79
																				hsa-mir-3621	2	58.67
																				hsa-mir-4708-5p	2	58.55
																				hsa-mir-4682	2	57.87
																				hsa-mir-4490	2	57.69
																				hsa-mir-3921	2	57.57
																				hsa-mir-4653-5p	2	57.57
																				hsa-mir-532-5p	2	57.28
																				hsa-mir-8065	2	55.89
																				hsa-mir-6831-3p	2	55.31
																				hsa-mir-151a-3p	2	55.19
																				hsa-mir-6757-5p	2	55.17
																				hsa-mir-4724-3p	2	54.71
																				hsa-mir-6782-3p	2	54.71
																				hsa-mir-514a-5p	2	54.52
																				hsa-mir-1224-3p	2	54.08
																				hsa-mir-151b	2	53.49
																				hsa-mir-523-3p	2	53.29
																				hsa-mir-1587	2	53.16
																				hsa-mir-4675	2	53.16
																				hsa-mir-4741	2	53.16
																				hsa-mir-3620-5p	2	53.16
																				hsa-mir-4674	2	52.23
																				hsa-mir-138-5p	2	50.99
																				hsa-mir-323a-5p	2	50.76
																				hsa-mir-3659	2	50.76
																				hsa-mir-370-5p	2	50.61
																				hsa-mir-574-3p	2	50.13
																				hsa-mir-4495	2	50.01
																				hsa-mir-3922-5p	2	49.73
																				hsa-mir-4798-3p	2	49.51
																				hsa-mir-660-5p	2	49.11
																				hsa-mir-4742-5p	2	48.8
																				hsa-mir-7515	2	48.41
																				hsa-mir-4731-3p	2	48.37
																				hsa-mir-4801	2	48.37
																				hsa-mir-4297	2	48.06
																				hsa-mir-5581-5p	2	48.06
																				hsa-mir-644a	2	47.46
																				hsa-mir-4482-3p	2	47.42
																				hsa-mir-7159-3p	2	47.42
																				hsa-mir-5697	2	46.09
																				hsa-mir-5705	2	45.96
																				hsa-mir-4273	2	45.59
																				hsa-mir-7156-5p	2	45.59
																				hsa-mir-6128	2	45.1
																				hsa-mir-4698	2	44.92
																				hsa-mir-4326	2	44.81
																				hsa-mir-3909	2	44.8
																				hsa-mir-6852-3p	2	44.8
																				hsa-mir-139-5p	2	44.48
																				hsa-mir-3615	2	44.33
																				hsa-mir-1296-3p	2	44.08
																				hsa-mir-3120-3p	2	43.64
																				hsa-mir-4787-5p	2	43.34
																				hsa-mir-7853-5p	2	42.95
																				hsa-mir-133b	2	42.07
																				hsa-mir-6516-3p	2	41.93
																				hsa-mir-297	2	41.84
																				hsa-mir-125b-2-3p	2	41.79
																				hsa-mir-4457	2	41.79
																				hsa-mir-2909	2	41.1
																				hsa-mir-6823-3p	2	38.95
																				hsa-mir-374b-3p	2	38.66
																				hsa-mir-3928-5p	2	38.65
																				hsa-mir-6806-3p	2	38.65
																				hsa-mir-3690	2	37.91
																				hsa-mir-599	2	37.07
																				hsa-mir-99a-3p	2	37.07
																				hsa-mir-5196-3p	2	36.94
																				hsa-mir-575	2	36.47
																				hsa-mir-4676-5p	2	36.47
																				hsa-mir-15a-3p	2	36.43
																				hsa-let-7f-2-3p	2	35.53
																				hsa-mir-542-5p	2	34.92
																				hsa-mir-205-3p	2	34.4
																				hsa-mir-6809-5p	2	34.28
																				hsa-mir-6767-3p	2	33.69
																				hsa-mir-452-5p	2	33.59
																				hsa-mir-1281	2	33.24
																				hsa-mir-376a-5p	2	33.21
																				hsa-mir-4751	2	32.51
																				hsa-mir-466	2	32.37
																				hsa-mir-4463	2	31.53
																				hsa-mir-625-3p	2	31.15
																				hsa-mir-3155a	2	30.17
																				hsa-mir-3155b	2	30.17
																				hsa-mir-2355-3p	2	30.12
																				hsa-mir-676-3p	2	30.12
																				hsa-mir-216a-5p	2	29.96
																				hsa-mir-508-3p	2	29.21
																				hsa-mir-550a-5p	2	28.84
																				hsa-mir-1909-5p	2	28.84
																				hsa-mir-550a-3-5p	2	28.84
																				hsa-mir-1271-3p	2	28.84
																				hsa-mir-2681-3p	2	28.77
																				hsa-mir-636	2	28.53
																				hsa-mir-219b-5p	2	28.1
																				hsa-mir-320c	2	27.99
																				hsa-mir-6727-5p	2	27.22
																				hsa-mir-6802-3p	2	26.49
																				hsa-mir-6073	2	25.87
																				hsa-mir-382-3p	2	25.82
																				hsa-mir-6762-3p	2	25.09
																				hsa-mir-3154	2	25.07
																				hsa-mir-493-3p	2	24.91
																				hsa-mir-4671-5p	2	24.8
																				hsa-mir-216b-5p	2	24.33
																				hsa-mir-4696	2	24.18
																				hsa-mir-3653-3p	2	23.94
																				hsa-mir-6790-3p	2	22.52
																				hsa-mir-5003-5p	2	21.06
																				hsa-mir-4484	2	21
																				hsa-mir-1277-3p	2	20.76
																				hsa-mir-6890-5p	2	20.23
																				hsa-mir-6735-3p	2	19.21
																				hsa-mir-152-5p	2	18.37
																				hsa-mir-1250-5p	2	18.05
																				hsa-mir-1207-3p	2	17.72
																				hsa-mir-6822-3p	2	17.34
																				hsa-mir-6751-3p	2	16.97
																				hsa-mir-1199-5p	2	16.97
																				hsa-mir-4678	2	16.94
																				hsa-mir-29b-1-5p	2	16.55
																				hsa-mir-6507-5p	2	15.89
																				hsa-mir-199a-3p	2	15.77
																				hsa-mir-5192	2	13.34
																				hsa-mir-656-5p	2	13.08
																				hsa-mir-103a-2-5p	2	12.75
																				hsa-mir-8084	2	11.28
																				hsa-mir-4502	2	10.47
																				hsa-mir-582-3p	2	5.64
																				hsa-mir-95-3p	1	0
																				hsa-mir-208a-3p	1	0
																				hsa-mir-187-3p	1	0
																				hsa-mir-153-3p	1	0
																				hsa-mir-126-3p	1	0
																				hsa-mir-154-5p	1	0
																				hsa-mir-184	1	0
																				hsa-mir-194-5p	1	0
																				hsa-mir-206	1	0
																				hsa-mir-371a-3p	1	0
																				hsa-mir-383-5p	1	0
																				hsa-mir-340-3p	1	0
																				hsa-mir-323a-3p	1	0
																				hsa-mir-346	1	0
																				hsa-mir-422a	1	0
																				hsa-mir-450a-5p	1	0
																				hsa-mir-409-5p	1	0
																				hsa-mir-489-3p	1	0
																				hsa-mir-518c-5p	1	0
																				hsa-mir-517-5p	1	0
																				hsa-mir-517a-3p	1	0
																				hsa-mir-521	1	0
																				hsa-mir-517b-3p	1	0
																				hsa-mir-517c-3p	1	0
																				hsa-mir-502-5p	1	0
																				hsa-mir-509-3p	1	0
																				hsa-mir-556-5p	1	0
																				hsa-mir-562	1	0
																				hsa-mir-568	1	0
																				hsa-mir-569	1	0
																				hsa-mir-579-3p	1	0
																				hsa-mir-581	1	0
																				hsa-mir-585-3p	1	0
																				hsa-mir-586	1	0
																				hsa-mir-550a-3p	1	0
																				hsa-mir-597-5p	1	0
																				hsa-mir-600	1	0
																				hsa-mir-601	1	0
																				hsa-mir-610	1	0
																				hsa-mir-611	1	0
																				hsa-mir-613	1	0
																				hsa-mir-617	1	0
																				hsa-mir-622	1	0
																				hsa-mir-626	1	0
																				hsa-mir-627-5p	1	0
																				hsa-mir-632	1	0
																				hsa-mir-634	1	0
																				hsa-mir-639	1	0
																				hsa-mir-643	1	0
																				hsa-mir-653-5p	1	0
																				hsa-mir-668-3p	1	0
																				hsa-mir-454-5p	1	0
																				hsa-mir-802	1	0
																				hsa-mir-16-1-3p	1	0
																				hsa-mir-20a-3p	1	0
																				hsa-mir-129-1-3p	1	0
																				hsa-mir-139-3p	1	0
																				hsa-mir-10b-3p	1	0
																				hsa-mir-181a-2-3p	1	0
																				hsa-mir-199b-3p	1	0
																				hsa-mir-218-1-3p	1	0
																				hsa-mir-222-5p	1	0
																				hsa-let-7i-3p	1	0
																				hsa-mir-15b-3p	1	0
																				hsa-mir-124-5p	1	0
																				hsa-mir-125b-1-3p	1	0
																				hsa-mir-132-5p	1	0
																				hsa-mir-138-2-3p	1	0
																				hsa-mir-141-5p	1	0
																				hsa-mir-144-5p	1	0
																				hsa-mir-145-3p	1	0
																				hsa-mir-129-2-3p	1	0
																				hsa-mir-136-3p	1	0
																				hsa-mir-146a-3p	1	0
																				hsa-mir-150-3p	1	0
																				hsa-mir-194-3p	1	0
																				hsa-mir-219a-2-3p	1	0
																				hsa-mir-26a-2-3p	1	0
																				hsa-mir-331-5p	1	0
																				hsa-mir-424-3p	1	0
																				hsa-mir-516a-5p	1	0
																				hsa-mir-501-3p	1	0
																				hsa-mir-513a-3p	1	0
																				hsa-mir-589-5p	1	0
																				hsa-mir-616-3p	1	0
																				hsa-mir-671-3p	1	0
																				hsa-mir-891b	1	0
																				hsa-mir-888-3p	1	0
																				hsa-mir-541-5p	1	0
																				hsa-mir-876-3p	1	0
																				hsa-mir-147b	1	0
																				hsa-mir-208b-3p	1	0
																				hsa-mir-1227-3p	1	0
																				hsa-mir-1233-3p	1	0
																				hsa-mir-1283	1	0
																				hsa-mir-1298-5p	1	0
																				hsa-mir-1178-3p	1	0
																				hsa-mir-1179	1	0
																				hsa-mir-1202	1	0
																				hsa-mir-1203	1	0
																				hsa-mir-1208	1	0
																				hsa-mir-1291	1	0
																				hsa-mir-1244	1	0
																				hsa-mir-1246	1	0
																				hsa-mir-1249-3p	1	0
																				hsa-mir-1255a	1	0
																				hsa-mir-1256	1	0
																				hsa-mir-1258	1	0
																				hsa-mir-1261	1	0
																				hsa-mir-1267	1	0
																				hsa-mir-1268a	1	0
																				hsa-mir-1284	1	0
																				hsa-mir-1288-3p	1	0
																				hsa-mir-1255b-5p	1	0
																				hsa-mir-1322	1	0
																				hsa-mir-320d	1	0
																				hsa-mir-103b	1	0
																				hsa-mir-1911-5p	1	0
																				hsa-mir-365a-5p	1	0
																				hsa-mir-2054	1	0
																				hsa-mir-2114-5p	1	0
																				hsa-mir-2115-3p	1	0
																				hsa-mir-2116-3p	1	0
																				hsa-mir-2117	1	0
																				hsa-mir-2277-3p	1	0
																				hsa-mir-449c-3p	1	0
																				hsa-mir-3119	1	0
																				hsa-mir-3121-3p	1	0
																				hsa-mir-3129-5p	1	0
																				hsa-mir-3130-3p	1	0
																				hsa-mir-3130-5p	1	0
																				hsa-mir-3131	1	0
																				hsa-mir-378b	1	0
																				hsa-mir-3135a	1	0
																				hsa-mir-3136-5p	1	0
																				hsa-mir-3137	1	0
																				hsa-mir-3141	1	0
																				hsa-mir-3144-3p	1	0
																				hsa-mir-3146	1	0
																				hsa-mir-3074-3p	1	0
																				hsa-mir-3156-5p	1	0
																				hsa-mir-3157-5p	1	0
																				hsa-mir-3159	1	0
																				hsa-mir-3169	1	0
																				hsa-mir-3171	1	0
																				hsa-mir-323b-3p	1	0
																				hsa-mir-3177-3p	1	0
																				hsa-mir-3182	1	0
																				hsa-mir-3193	1	0
																				hsa-mir-3194-5p	1	0
																				hsa-mir-3197	1	0
																				hsa-mir-3201	1	0
																				hsa-mir-1273d	1	0
																				hsa-mir-4296	1	0
																				hsa-mir-378c	1	0
																				hsa-mir-4304	1	0
																				hsa-mir-4318	1	0
																				hsa-mir-4319	1	0
																				hsa-mir-4322	1	0
																				hsa-mir-4323	1	0
																				hsa-mir-4259	1	0
																				hsa-mir-4265	1	0
																				hsa-mir-4266	1	0
																				hsa-mir-4277	1	0
																				hsa-mir-4280	1	0
																				hsa-mir-4283	1	0
																				hsa-mir-4288	1	0
																				hsa-mir-4292	1	0
																				hsa-mir-4330	1	0
																				hsa-mir-2277-5p	1	0
																				hsa-mir-3605-5p	1	0
																				hsa-mir-3618	1	0
																				hsa-mir-3622a-5p	1	0
																				hsa-mir-3622a-3p	1	0
																				hsa-mir-3622b-3p	1	0
																				hsa-mir-3646	1	0
[truncated: 264 more rows]
