# Supplementary material for: A Comparison of Gene Expression Changes in the Blood of Individuals Consuming Diets Supplemented with Olives, Nuts or Long-Chain Omega-3 Fatty Acids
Source: Nutrients. 2020 Dec 8;12(12):3765. doi: 10.3390/nu12123765 (PMC7762614; doi:10.3390/nu12123765)
Supplement: Supplementary file 1 [file nutrients-12-03765-s001.zip › Table S6.xlsx]

## Sheet: Sheet1
Disease Gene Association
Red: Pathways shared between 2 diets
Olive diets: 38 genes (in 2/3 arrays)				NUTS diet:				OMEGA-3: 36 genes (in 2/4 arrays)
Label	Degree	Betweenness		Label	Degree	Betweenness		Label	Degree	Betweenness
Stomach Neoplasms	6	2531.89		Intellectual Disability	13	22057.8		Schizophrenia	2	25											Shared associated diseases
Liver Cirrhosis, Experimental	6	1356.66		Schizophrenia	12	23003.7		Rheumatoid Arthritis	1	0											Schizophrenia
Juvenile arthritis	5	845.74		Autosomal recessive predisposition	10	25296.6		Neoplasm Metastasis	1	0											Mammary Neoplasms
Schizophrenia	4	2149.01		Prostatic Neoplasms	10	23048.5		Prostatic Neoplasms	1	0											Prostatic Neoplasms
Liver carcinoma	4	1438.7		Mental Retardation	10	14729.8		Arthritis, Experimental	1	0											Neoplasm Metastasis
Mammary Neoplasms	4	1013.24		Low intelligence	10	14729.8		Endometrial Neoplasms	1	0											Endometrial Neoplasms
Peripheral Neuropathy	4	757.79		Mental deficiency	10	14729.8		Heart failure	1	0											Rheumatoid Arthritis
Colorectal Neoplasms	3	2428.33		Poor school performance	10	14729.8		Myocardial Infarction	1	0
Pancreatic Neoplasm	3	1199.57		Dull intelligence	10	14729.8		Mammary Neoplasms	1	0
Depressive disorder	3	840.97		Pediatric failure to thrive	9	38693.2
Colonic Neoplasms	3	600.78		Mammary Neoplasms	8	21654.7
Lung Neoplasms	3	600.78		Failure to gain weight	8	15351.4
Bipolar Disorder	3	519.79		Epilepsy	8	10113.3
Reperfusion Injury	3	275.43		Liver Cirrhosis, Experimental	8	6651.57
Non-Small Cell Lung Carcinoma	3	273.22		Muscle hypotonia	7	22462.3
Prostatic Neoplasms	3	273.22		Small head	7	17968
ovarian neoplasm	3	273.22		Depressive disorder	7	13975.6
Neoplastic Cell Transformation	3	208.69		Seizures	7	8708.61
Liver neoplasms	3	178.23		Mental Depression	7	8344.53
Isolated cases	2	942.47		Short stature	6	10291.9
Obesity	2	810.15		Orbital separation excessive	6	5300.95
Inflammation	2	501.86		Blepharoptosis	5	9895.62
nervous system disorder	2	457.89		Squamous cell carcinoma of esophagus	5	9593.91
Neoplasm Metastasis	2	438		Liver carcinoma	5	9572.41
Diabetes Mellitus, Experimental	2	360		Deglutition Disorders	5	8864.53
Diabetes Mellitus, Non-Insulin-Dependent	2	360		Bipolar Disorder	5	6666.54
Alcoholic Intoxication, Chronic	2	328.78		Cholestasis	5	6110.91
Arthritis, Psoriatic	2	328.78		Dysarthria	5	3551.82
Autistic Disorder	2	212.57		Neurogenic Muscular Atrophy	5	3489.75
Status Epilepticus	2	163.96		Skeletal muscle atrophy	5	3489.75
Left Ventricular Hypertrophy	2	125.07		Neurogenic muscle atrophy, especially in the lower limbs	5	3489.75
Mental Depression	2	100.95		Stomach Neoplasms	5	3022.58
Adenocarcinoma	2	93.9		Juvenile arthritis	5	2868.76
Bladder Neoplasm	2	93.9		Bladder Neoplasm	4	7028.73
Squamous cell carcinoma	2	93.9		Autistic Disorder	4	5913.37
Endometrial Neoplasms	2	93.9		Motor delay	4	4152.36
Fatty Liver	2	93.9		No development of motor milestones	4	4152.36
Glioblastoma	2	93.9		Enophthalmos	4	3454
Rheumatoid Arthritis	2	77.22		Sunken eyes	4	3454
Glomerulonephritis	2	73.94		Micrognathism	4	2909.96
Hyperalgesia	2	73.94		Mandibular hypoplasia	4	2909.96
Dermatologic disorders	2	47.44		Hypoplastic mandible condyle	4	2909.96
Arsenic Poisoning	2	47.44		Creatine phosphokinase serum increased	4	2527.48
Hemangiosarcoma	2	38.43		Low set ears	4	2445.15
Osteosarcoma	2	38.43		Byzanthine arch palate	4	2445.15
Pain	1	0		Downward slant of palpebral fissure	4	2445.15
Gastric ulcer	1	0		Arthrogryposis	4	2226.7
Sepsis	1	0		Cerebral atrophy	4	2080.09
Astigmatism	1	0		Microstomia	4	2078.79
Congenital ocular coloboma (disorder)	1	0		Progressive disorder	4	1925.73
Enophthalmos	1	0		Global developmental delay	4	1924.49
Epilepsy	1	0		Cognitive delay	4	1924.49
Head and Neck Neoplasms	1	0		Mental and motor retardation	4	1924.49
Language Delay	1	0		Congenital Epicanthus	4	1841.46
Language Development Disorders	1	0		muscle degeneration	4	1530.06
Lethargy	1	0		Alcoholic Intoxication, Chronic	4	1399.89
Mental Retardation	1	0		Endometriosis	4	1041.51
Microphthalmos	1	0		Palmoplantar Keratosis	3	8891.64
Mild Mental Retardation	1	0		Hyperreflexia	3	8444.75
Muscle Hypertonia	1	0		Lens Opacities	3	6697.43
Muscle hypotonia	1	0		Polyhydramnios	3	4581.88
Myopia	1	0		Diabetes Mellitus, Non-Insulin-Dependent	3	4314.02
Neutropenia	1	0		Lung Neoplasms	3	4182.83
Nystagmus	1	0		Carcinoma, Transitional Cell	3	4004.02
Optic Atrophy	1	0		Stereotyped Behavior	3	3299.97
Purine-Pyrimidine Metabolism, Inborn Errors	1	0		Stereotypic Movement Disorder	3	3299.97
Quadriplegia	1	0		Hepatomegaly	3	2775.09
Seizures	1	0		Glioblastoma	3	2337.68
Shyness	1	0		Nystagmus	3	2127.15
Growth retardation	1	0		Neoplastic Cell Transformation	3	2122.92
Degenerative brain disorder	1	0		Cryptorchidism	3	2076.55
Failure to gain weight	1	0		Patent ductus arteriosus	3	2076.55
Speech impairment	1	0		Cardiac Arrhythmia	3	2058.17
Cerebral atrophy	1	0		Conduction disorder of the heart	3	2058.17
Speech Delay	1	0		Electrocardiogram abnormal	3	2058.17
Leukoencephalopathies	1	0		Electrocardiogram change	3	2058.17
Upward slant of palpebral fissure	1	0		EKG abnormalities	3	2058.17
Sunken eyes	1	0		Cardiac conduction abnormalities	3	2058.17
Low intelligence	1	0		Short neck	3	1923.6
Hyperactive behavior	1	0		Generalized muscle weakness	3	1853.26
Small head	1	0		Rapidly progressive	3	1853.26
Small nose	1	0		Rapidly progressive disorder	3	1853.26
Broad nasal tip	1	0		Distal amyotrophy	3	1845.1
Delayed speech and language development	1	0		Atrial Septal Defects	3	1760.76
Growth delay	1	0		Penile hypospadias	3	1760.76
Global developmental delay	1	0		Gait abnormality	3	1699.91
Autistic behavior	1	0		Reperfusion Injury	3	1654.48
Growth failure	1	0		Adenocarcinoma	3	1601.93
Mental deficiency	1	0		Babinski Reflex	3	1421.67
Autism Spectrum Disorders	1	0		Degenerative brain disorder	3	1413.61
Poor growth	1	0		Supratentorial atrophy	3	1413.61
Phenotypic variability	1	0		Ventricular Septal Defects	3	1370.94
Highly variable clinical phenotype	1	0		Curvature of spine	3	1332.06
Poor school performance	1	0		Acquired scoliosis	3	1332.06
Long ears	1	0		Adult onset	3	1274.31
Highly variable phenotype and severity	1	0		Mood swings	3	1180.7
Short nose	1	0		Polycystic Ovary Syndrome	3	1175.9
Motor delay	1	0		Bushy eyebrows	3	1104.19
Cognitive delay	1	0		Synophrys	3	1040.14
Highly variable phenotype, even within families	1	0		Agenesis of corpus callosum	3	995.91
Full cheeks	1	0		Liver enzymes abnormal	3	994.02
Dihydropyrimidine Dehydrogenase Deficiency	1	0		Transaminases increased	3	994.02
Pediatric failure to thrive	1	0		Liver function test increased	3	994.02
Chubby cheeks	1	0		Subclinical abnormal liver function tests	3	994.02
Very poor growth	1	0		Elevated hepatic transaminases	3	994.02
Intellectual Disability	1	0		Phenotypic variability	3	978.77
Puffy cheeks	1	0		Highly variable clinical phenotype	3	978.77
Supratentorial atrophy	1	0		Highly variable phenotype and severity	3	978.77
No development of motor milestones	1	0		Highly variable phenotype, even within families	3	978.77
Mental and motor retardation	1	0		Elevated creatine kinase	3	974.84
Dull intelligence	1	0		Growth retardation	3	921.79
Autosomal recessive predisposition	1	0		Growth delay	3	921.79
Abnormal eating behavior	1	0		Growth failure	3	921.79
Reduced dihydropyrimidine dehydrogenase activity	1	0		Poor growth	3	921.79
Abnormality of vision	1	0		Very poor growth	3	921.79
Increased head circumference	1	0		Long philtrum	3	875
Increased size of skull	1	0		Infantile onset	3	830.65
Decreased size of eyeball	1	0		Psychotic Disorders	3	798.63
Hypertrophy of cheeks	1	0		Language Delay	3	673.24
Hyperplasia of cheeks	1	0		Speech impairment	3	673.24
Increased size of cranium	1	0		Speech Delay	3	673.24
Big calvaria	1	0		Delayed speech and language development	3	673.24
Abnormally small eyeball	1	0		Proximal neurogenic muscle weakness	3	636.56
Endometriosis	1	0		Cerebellar Ataxia	3	549.65
Tonic-Clonic Epilepsy	1	0		Poor speech	3	521.48
Kidney Failure, Chronic	1	0		Problems speaking	3	521.48
Necrotizing Enterocolitis	1	0		Strabismus	3	425.16
Acute kidney injury	1	0		Bilateral fifth finger clinodactyly	3	425.16
Mammary Neoplasms, Experimental	1	0		Curvature of little finger	3	425.16
Myocardial Ischemia	1	0		Chorea	2	4600
Alcoholic Intoxication	1	0		Mood Disorders	2	4358.77
Angina, Unstable	1	0		Keratitis	2	4352.96
Barrett Esophagus	1	0		Variable expressivity	2	3260.6
Behcet Syndrome	1	0		Highly variable severity	2	3260.6
Cachexia	1	0		Micronodular cirrhosis	2	3251.07
Cholestasis	1	0		Kidney Diseases	2	2812.12
Ulcerative Colitis	1	0		Sezary Syndrome	2	2774.36
Delirium	1	0		Adenoid Cystic Carcinoma	2	2304
Down Syndrome	1	0		Squamous cell carcinoma	2	2097.85
Edema	1	0		Chorioretinal dystrophy	2	2065.82
Peptic Esophagitis	1	0		Dystrophia unguium	2	2003.64
Eye Infections, Bacterial	1	0		Cardiomyopathy, Dilated	2	1915
Fever	1	0		Gastroesophageal reflux disease	2	1572.28
Gastroesophageal reflux disease	1	0		Generalized hirsutism	2	1513.18
Hepatolenticular Degeneration	1	0		Hydronephrosis	2	1425.04
Pulmonary Hypertension	1	0		Impaired exercise tolerance	2	1355.59
Keratitis	1	0		3-Methylglutaconic Aciduria	2	1355.59
Leishmaniasis, Cutaneous	1	0		Thin hypoplastic alae nasi	2	1291.54
Leishmaniasis, Visceral	1	0		Non-Small Cell Lung Carcinoma	2	1264.89
Chronic Obstructive Airway Disease	1	0		Fatigue	2	1264.82
Pain, Intractable	1	0		Contracture	2	1169.44
Bullous pemphigoid	1	0		Contracture of joint	2	1169.44
Postherpetic neuralgia	1	0		Dental Enamel Hypoplasia	2	1169.44
Pulmonary Fibrosis	1	0		Flexion contracture	2	1169.44
Staphylococcal Infections	1	0		Flexion contractures of joints	2	1169.44
Thyroid Neoplasm	1	0		Thin dental enamel	2	1169.44
Streptococcal pneumonia	1	0		Dysplasia of tooth enamel	2	1169.44
Lichenoid Eruptions	1	0		Defective enamel matrix	2	1169.44
Depressed mood	1	0		Hyperactive behavior	2	1087.67
Malignant mesothelioma	1	0		AMYOTROPHIC LATERAL SCLEROSIS 1	2	1087.67
Brain Ischemia	1	0		Hernia, Inguinal	2	966.53
Heat Stroke	1	0		Umbilical hernia	2	966.53
Hypertensive disease	1	0		Heart failure	2	925.93
Intestinal Polyps	1	0		Reflex, Deep Tendon, Absent	2	843.27
Mercury Poisoning, Nervous System	1	0		Absent tendon reflex	2	843.27
Bone Marrow Diseases	1	0		Impaired cognition	2	843.27
Burkitt Lymphoma	1	0		Mental impairment	2	843.27
Merkel cell carcinoma	1	0		Ataxia, Appendicular	2	843.27
Hypertrophic Cardiomyopathy	1	0		Acromegaly	2	744.18
Uterine Cervical Neoplasm	1	0		Growth hormone excess	2	744.18
Cleft Lip	1	0		Hypertriglyceridemia result	2	712.94
Cleft Palate	1	0		Astrocytoma	2	689.63
Leukemia, Myelocytic, Acute	1	0		Sphincter disturbances	2	663.92
Liver Neoplasms, Experimental	1	0		Deafness	2	627.21
Medulloblastoma	1	0		Hearing Loss, Partial	2	627.21
Mouth Neoplasms	1	0		Hirsutism	2	627.21
Neuroblastoma	1	0		Malocclusion	2	627.21
Lymphoma, Small Noncleaved-Cell	1	0		Joint laxity	2	627.21
Polycystic Kidney, Autosomal Dominant	1	0		Congenital dislocation of radial head	2	627.21
Oral lesion	1	0		Congenital deafness	2	627.21
Adenocarcinoma of lung (disorder)	1	0		hearing impairment	2	627.21
Neuroectodermal Tumors	1	0		Long eyelashes	2	627.21
Chromosome Breakage	1	0		Angle class 3 malocclusion	2	627.21
Hyperuricemia	1	0		Angle class 2 malocclusion	2	627.21
MYELODYSPLASTIC SYNDROME	1	0		Tooth Crowding	2	592.3
Abnormality of bone marrow cell morphology	1	0		Single transverse palmar crease	2	592.3
Abnormal lactate dehydrogenase activity	1	0		Tooth size discrepancy	2	592.3
Lesion of oral cavity	1	0		Narrow palate	2	592.3
Influenza	1	0		Postnatal growth retardation	2	592.3
Infarction, Middle Cerebral Artery	1	0		Tooth mass arch size discrepancy	2	592.3
Hypospadias	1	0		Inadequate arch length for tooth size	2	592.3
Cardiomyopathies	1	0		Full cheeks	2	589.35
Cocaine Abuse	1	0		Chubby cheeks	2	589.35
Constipation	1	0		Puffy cheeks	2	589.35
Deglutition Disorders	1	0		Hypertrophy of cheeks	2	589.35
Dysarthria	1	0		Hyperplasia of cheeks	2	589.35
Dystonia	1	0		Leishmaniasis, Visceral	2	582.57
Muscle Rigidity	1	0		Hypertrophic Cardiomyopathy	2	577.5
Sleep disturbances	1	0		Mandibular hyperplasia	2	577.5
Unipolar Depression	1	0		Class III malocclusion	2	577.5
Lewy Bodies	1	0		mandibular excess (physical finding)	2	577.5
Urgency of micturition	1	0		Increased size of mandible	2	577.5
Bradykinesia	1	0		Hypertrophy of lower jaw	2	577.5
Resting Tremor	1	0		Exophthalmos	2	552.85
Dyschezia	1	0		Cataract	2	552.85
Personality change	1	0		Prominent eyes	2	552.85
Voice Fatigue	1	0		Protruding eyes	2	552.85
Parkinsonian Disorders	1	0		Bifid uterus	2	552.85
Mask-like facies	1	0		Prominent globes	2	552.85
Dementia	1	0		Increased head circumference	2	547.87
Hypophonia	1	0		Increased size of skull	2	547.87
Lewy Body Disease	1	0		Increased size of cranium	2	547.87
Major Depressive Disorder	1	0		Big calvaria	2	547.87
Postural instability	1	0		Structure of wormian bone	2	541.26
Gliosis in the substantia nigra	1	0		Short distal phalanges	2	541.26
Neuronal loss	1	0		Anteverted nostril	2	541.26
Progressive disorder	1	0		Coarse facial features	2	541.26
PARKINSON DISEASE, LATE-ONSET	1	0		Thickened facial skin with coarse facial features	2	541.26
Urgency frequency syndrome	1	0		Congenital clubfoot	2	521.5
Shuffling, short-stepped gait	1	0		Amphetamine-Related Disorders	2	506.36
Dystonic disease	1	0		Hyperalgesia	2	502.08
Overactive bladder syndrome	1	0		Brachydactyly	2	497.61
Non-alcoholic Fatty Liver Disease	1	0		Hypsarrhythmia	2	485.86
Albuminuria	1	0		Sloping forehead	2	485.86
Hypersensitivity	1	0		Paralysed	2	478.69
Insulin Resistance	1	0		Respiratory insufficiency due to muscle weakness	2	478.69
Kidney Diseases	1	0		Coronary Artery Disease	2	478.16
Myocardial Reperfusion Injury	1	0		Brain Ischemia	2	461.96
Pneumonia	1	0		Skin Neoplasms	2	461.96
Hyperhomocysteinemia	1	0		Hypoplasia of corpus callosum	2	455.61
AMYOTROPHIC LATERAL SCLEROSIS 1	1	0		Retrognathia	2	451.02
				Muscle Spasticity	2	436.24
				Chemical and Drug Induced Liver Injury	2	431.81
				Malignant mesothelioma	2	408.22
				Cerebellar degeneration	2	405.89
				Dementia	2	405.89
				Atrophy of cerebellum	2	405.89
				Infratentorial atrophy	2	405.89
				Muscular Dystrophy	2	380.55
				Muscle biopsy shows dystrophic changes	2	380.55
				Cleft Palate	2	367.06
				Uranostaphyloschisis	2	367.06
				Hypertensive disease	2	362.47
				Unipolar Depression	2	362.47
				Major Depressive Disorder	2	362.47
				Frontal bossing	2	357.13
				Optic Atrophy	2	338.3
				Congenital pes cavus	2	337.9
				Macrotia	2	328.21
				Large auricle	2	328.21
				Large protruding ears	2	328.21
				Large, floppy ears	2	328.21
				Large pinnae	2	328.21
				Large dysplastic ears	2	328.21
				Large prominent ears	2	328.21
				Lactic acidemia	2	320.22
				Loss of developmental milestones	2	313.2
				Developmental regression	2	313.2
				Psychomotor regression, progressive	2	313.2
				Psychomotor regression in infants	2	313.2
				Psychomotor regression	2	313.2
				Psychomotor regression beginning in infancy	2	313.2
				Neurodevelopmental regression	2	313.2
				Mental deterioration in childhood	2	313.2
				Myocardial Ischemia	2	306.94
				Obesity	2	298.88
				Wide nose	2	291.49
				Hypoplastic toes	2	291.49
				Cerebellar Hypoplasia	2	265.76
				Discordant ventriculoarterial connection	2	255.39
				Diabetes Mellitus	2	232.02
				Hyperinsulinism	2	232.02
				Insulin Resistance	2	232.02
				Leukemia, Myelocytic, Acute	2	207.4
				Myeloid Leukemia	2	207.4
				Thin upper lip vermilion	2	207.4
				Pulmonary Hypertension	2	197.1
				Pancreatic Neoplasm	2	197.1
				Thyroid Neoplasm	2	197.1
				Liver Dysfunction	2	194.83
				Liver function tests abnormal finding	2	194.83
				Hepatic enzyme increased	2	194.83
				Small cell carcinoma of lung	2	185.5
				Colorectal Neoplasms	2	184.4
				ovarian neoplasm	2	184.4
				Bell Palsy	2	178.98
				Facial Paresis	2	178.98
				Distal muscle weakness	2	178.98
				Muscle weakness of limb	2	178.98
				Facial muscle weakness of muscles innervated by CN VII	2	178.98
				Distal limb muscle weakness due to peripheral neuropathy	2	178.98
				Ragged-red fibers	2	178.98
				Non-alcoholic Fatty Liver Disease	2	168.57
				Long narrow head	2	159.78
				Turridolichocephaly	2	159.78
				Narrow skull shape	2	159.78
				Narrow head shape	2	159.78
				Narrow cranium shape	2	159.78
				Nonorganic psychosis	2	155.01
				Constipation	2	153.76
				Electroencephalogram abnormal	2	153.76
				Dyschezia	2	153.76
				Late fontanel closure	2	153.76
				Broad flat nasal bridge	2	153.76
				Nasal bridge wide	2	153.76
				Feeding difficulties in infancy	2	153.76
				X- linked recessive	2	142.31
				Colonic Neoplasms	2	134.41
				Brachycephaly	2	129.58
				nonverbal	2	129.58
				Depressed nasal bridge	2	129.58
				Pointed chin	2	129.58
				Midface retrusion	2	129.58
				Absent speech	2	129.58
				Small midface	2	129.58
				Dilated ventricles (finding)	2	129.58
				Depressed nasal root/bridge	2	129.58
				Broad cranium shape	2	129.58
				Wide skull shape	2	129.58
				Hypotrophic midface	2	129.58
				Decreased projection of midface	2	129.58
				Concave bridge of nose	2	129.58
				Alcoholic Intoxication	2	126.83
				Neoplasm Invasiveness	2	112.11
				Aggressive behavior	2	109.53
				Blepharophimosis	2	109.53
				Physical aggression	2	109.53
				Aggressive reaction	2	109.53
				Proximal muscle weakness	2	87.29
				Respiratory Insufficiency	2	73.14
				Respiratory function loss	2	73.14
				Peripheral Neuropathy	2	15.89
				Diarrhea	1	0
				Esophagitis	1	0
				HIV Infections	1	0
				Hypercalcemia	1	0
				Hyperparathyroidism	1	0
				insulinoma	1	0
				Intestinal Neoplasms	1	0
				Multiple Endocrine Neoplasia Type 1	1	0
				Papilloma	1	0
				Peptic Ulcer	1	0
				Prolactinoma	1	0
				Zollinger-Ellison syndrome	1	0
				Thyroid Gland Follicular Adenoma	1	0
				Adrenal Cortical Adenoma	1	0
				Angiofibroma	1	0
				Muscular Dystrophy, Facioscapulohumeral	1	0
				intermittent abdominal pain	1	0
				Parathyroid Adenoma	1	0
				Parathyroid hyperplasia	1	0
				Non-Functioning Pituitary Gland Neoplasm	1	0
				Increased serum parathyroid hormone	1	0
				Subcutaneous lipomas	1	0
				Hyperinsulinaemic hypoglycaemia	1	0
				Hyperinsulinemia, fasting	1	0
				Abdominal pain, episodic	1	0
				Pituitary growth hormone cell adenoma	1	0
				Myoclonus	1	0
				Retinal Degeneration	1	0
				Clumsiness	1	0
				Fingerprint profiles ultrastructurally in cells	1	0
				Curvilinear profiles ultrastructurally in cells	1	0
				Progressive visual loss	1	0
				CEROID LIPOFUSCINOSIS, NEURONAL, 5	1	0
				Rectilinear profiles ultrastructurally	1	0
				Motor deterioration	1	0
				Decreased visual acuity, progressive	1	0
				Neuronal lipopigments	1	0
				Abnormal nervous system electrophysiology	1	0
				Increased neuronal autofluorescent lipopigment	1	0
				Decreased liver function	1	0
				Hypoxia	1	0
				Hepatic methionine adenosyltransferase deficiency	1	0
				Increased bilirubin level (finding)	1	0
				Narrow foot	1	0
				Portal fibrosis shown on biopsy	1	0
				Steatohepatitis	1	0
				Liver dysfunction, mild	1	0
				HYPERMETHIONINEMIA DUE TO ADENOSINE KINASE DEFICIENCY	1	0
				Portal fibrosis	1	0
				Agoraphobia	1	0
				Congenital ocular coloboma (disorder)	1	0
				Endogenous depression	1	0
				Duane Retraction Syndrome	1	0
				Flatfoot	1	0
				Glaucoma	1	0
				Hirschsprung Disease	1	0
				Impulsive Behavior	1	0
				Keloid	1	0
				Lacrimal Duct Obstruction	1	0
				Legg-Calve-Perthes Disease	1	0
				Lymphoma, Follicular	1	0
				Megacolon	1	0
				Rubinstein-Taybi Syndrome	1	0
				Self Mutilation	1	0
				Syndactyly	1	0
				Spina Bifida Occulta	1	0
				Tethered Cord Syndrome	1	0
				Adenocarcinoma of lung (disorder)	1	0
				Polydactyly	1	0
				Strawberry nevus of skin	1	0
				Vascular ring	1	0
				Cafe-au-Lait Spots	1	0
				Gait, Unsteady	1	0
				Facial grimacing	1	0
				Hypoplasia of the maxilla	1	0
				Convex nasal ridge	1	0
				Reduced concentration span	1	0
				Acquired flat foot	1	0
				Laryngomalacia	1	0
				Birthmark	1	0
				Dens evaginatus	1	0
				Congenital anomaly of the kidney	1	0
				Obesity, Abdominal	1	0
				Talon cusp	1	0
				Premature development of the breasts	1	0
				Broad thumbs	1	0
				Simple ear	1	0
				Mirror movements disorder	1	0
				Respiratory distress	1	0
				Sleep Apnea, Obstructive	1	0
				Delayed bone age	1	0
				Deviated nasal septum	1	0
				Poor coordination	1	0
				Recurrent upper respiratory tract infection	1	0
				Phonophobia	1	0
				Auricular malformation	1	0
				Hair whorls	1	0
				Obstruction of nasolacrimal duct	1	0
				Abnormal number of teeth	1	0
				Prominent fingertip pads	1	0
				Low anterior hairline	1	0
				Large foramen magnum	1	0
				Globe retraction and deviation on adduction	1	0
				Cervical vertebral abnormalities	1	0
				Isolated cases	1	0
				Corneal abnormalities	1	0
				Low posterior hairline	1	0
				Low hanging columella	1	0
				Shawl scrotum	1	0
				Hallucal duplication	1	0
				CHROMOSOME 16p13.3 DELETION SYNDROME, PROXIMAL	1	0
				Hypoplastic iliac wing	1	0
				Flared iliac wings	1	0
				Wide anterior fontanel	1	0
				Broad hallux	1	0
				Plantar crease between first and second toes	1	0
				Thick, flared eyebrows	1	0
				Pectus excavatum	1	0
				Upswept frontal hair pattern	1	0
				Upswept frontal hairline	1	0
				Partial/complete duplication of the phalanges of the hallux	1	0
				Bowed and upward slanting eyebrows	1	0
				Cornela disease	1	0
				Papillary cystadenoma of the epididymis	1	0
				Radial deviation of thumb terminal phalanx	1	0
				High axial triradius	1	0
				Abnormality of refraction	1	0
				Limited eye motility from Duane anomaly	1	0
				Hyperplasia of foramen magnum	1	0
				Maxillary retrognathia	1	0
				Extra cusp on inside of front tooth	1	0
				Rounded columella	1	0
				Increased diameter of foramen magnum	1	0
				Increased circumference of foramen magnum	1	0
				Retrusion of upper jaw bones	1	0
				Hypotrophic maxilla	1	0
				Deficiency of upper jaw bones	1	0
				Decreased projection of maxilla	1	0
				Acidosis, Lactic	1	0
				Drooling	1	0
				Mild Mental Retardation	1	0
				Sialorrhea	1	0
				Choreoathetosis	1	0
				Choreoathetoid movements	1	0
				Dystonia, Paroxysmal	1	0
				Gross motor development delay	1	0
				Pyruvate Dehydrogenase E2 Deficiency	1	0
				Jerky head movements	1	0
				Neonatal Hypotonia	1	0
				Oculomotor apraxia	1	0
				Defective or absent horizontal voluntary eye movements	1	0
				Contact Dermatitis	1	0
				Ectodermal Dysplasia	1	0
				Parakeratosis	1	0
				Corneal Neovascularization	1	0
				VITILIGO-ASSOCIATED MULTIPLE AUTOIMMUNE DISEASE SUSCEPTIBILITY 1 (finding)	1	0
				CORNEAL INTRAEPITHELIAL DYSKERATOSIS AND ECTODERMAL DYSPLASIA	1	0
				Carcinoma, Pancreatic Ductal	1	0
				Atrial Fibrillation	1	0
				Renal Cell Carcinoma	1	0
				Muscular Dystrophy, Emery-Dreifuss	1	0
				Autosomal Dominant Emery-Dreifuss Muscular Dystrophy (disorder)	1	0
				Cardiomyopathies	1	0
				Childhood onset	1	0
				Muscle atrophy, proximal	1	0
				EMERY-DREIFUSS MUSCULAR DYSTROPHY 5, AUTOSOMAL DOMINANT	1	0
				Transposition of the Great Arteries, Dextro-Looped 1	1	0
				MENTAL RETARDATION AND DISTINCTIVE FACIAL FEATURES WITH OR WITHOUT CARDIAC DEFECTS	1	0
				Neonatal Death	1	0
				LETHAL CONGENITAL CONTRACTURAL SYNDROME 3	1	0
				Amyotrophic Lateral Sclerosis	1	0
				Anxiety	1	0
				Dyspnea	1	0
				Muscle Cramp	1	0
				Nerve Degeneration	1	0
				Pain	1	0
				Xerostomia	1	0
				Apathy	1	0
				Social disinhibition	1	0
				Neurodegenerative Disorders	1	0
				Frontotemporal Lobar Degeneration	1	0
				Respiratory Failure	1	0
				AMYOTROPHIC LATERAL SCLEROSIS 10 (disorder)	1	0
				Amyotrophic Lateral Sclerosis 10	1	0
				Neuro-degenerative disease	1	0
				Anxiety disease	1	0
				Fatigable weakness of respiratory muscles	1	0
				Fatigable weakness of swallowing muscles	1	0
				Clonus	1	0
				Fecal Incontinence	1	0
				Macular degeneration	1	0
				Spastic Paraplegia	1	0
				Urinary Incontinence	1	0
				Low Vision	1	0
				Urgency of micturition	1	0
				Spastic gait	1	0
				Reduced visual acuity	1	0
				Monoparesis - leg	1	0
				Lower limb spasticity	1	0
				Weakness of lower limb	1	0
				Spastic paraplegia 15, autosomal recessive	1	0
				Urgency frequency syndrome	1	0
				Visual Impairment	1	0
				Overactive bladder syndrome	1	0
				Acanthosis Nigricans	1	0
				Anxiety Disorders	1	0
				Bone Cysts	1	0
				Lipoatrophic Diabetes Mellitus	1	0
				Osteitis Fibrosa Disseminata	1	0
				Heat Stroke	1	0
				Hemorrhage	1	0
				Hyperhidrosis disorder	1	0
				nervous system disorder	1	0
				Precocious Puberty	1	0
				Status Epilepticus	1	0
				Substance Withdrawal Syndrome	1	0
				Sweating	1	0
				Trigeminal Neuralgia	1	0
				Liver Failure	1	0
				Neurotoxicity Syndromes	1	0
				Cocaine-Related Disorders	1	0
				Severe major depression with psychotic features	1	0
				Large hand	1	0
				Advanced bone age	1	0
				Increased sweating	1	0
				Infarction, Middle Cerebral Artery	1	0
				Depression, psychotic	1	0
				Abnormal pigmentation	1	0
				Lipoatrophy	1	0
				Prominent supraorbital ridges	1	0
				Broad feet	1	0
				Skeletal muscle hypertrophy	1	0
				Hypertrophy of supraorbital ridge	1	0
				Hypertrophy of supraorbital margins	1	0
				Hyperplasia of supraorbital ridge	1	0
				Hyperplasia of supraorbital margins	1	0
				Catalepsy	1	0
				Adult T-Cell Lymphoma/Leukemia	1	0
				Peripheral T-Cell Lymphoma	1	0
				Alcohol abuse	1	0
				Neoplasm Metastasis	1	0
				Hypertrichosis	1	0
				Language Development Disorders	1	0
				Myeloid Leukemia, Chronic	1	0
				Macroglossia	1	0
				Teratoma	1	0
				Weight Gain	1	0
				Opisthotonus	1	0
				Hepatoblastoma	1	0
				High forehead	1	0
				Schinzel-Giedion syndrome	1	0
				Bicornuate uterus	1	0
				Congenital hypoplasia of penis	1	0
				Juvenile Myelomonocytic Leukemia	1	0
				Craniofacial Abnormalities	1	0
				Overcurvature of nail	1	0
				Small nose	1	0
				Long clavicle	1	0
				Hypoplasia of scrotum	1	0
				Ulnar polydactyly of fingers	1	0
				Hypoplasia of nipple	1	0
				Stenosis of ureter	1	0
				Dilatation of ureter	1	0
				Small labia majora	1	0
				Short sternum	1	0
				Choanal stenosis	1	0
				Attention deficit hyperactivity disorder	1	0
				Leukemia, Myeloid, Chronic, Atypical, BCR-ABL Negative	1	0
				Hypoplasia of first ribs	1	0
				Long face	1	0
				Tibial bowing	1	0
				Prominent forehead	1	0
				Thickened cortex of long bones	1	0
				Broad ribs	1	0
				Hypoplastic labia minora	1	0
				Widely patent fontanels and sutures	1	0
				Hypoplastic/aplastic pubic bones	1	0
				Increased density of long bones	1	0
				Wide distal metaphysis of femur	1	0
				Short first metacarpals	1	0
				Sclerosis of skull base	1	0
				Short nose	1	0
				Malar flattening	1	0
				Facial hemangioma	1	0
				Shallow orbits	1	0
				Bulging forehead	1	0
				Tall forehead	1	0
				MYELODYSPLASTIC SYNDROME	1	0
				Hypoplastic sternum	1	0
				Uroureter	1	0
				Metopic suture patent to nasal root	1	0
				Abnormality of the nasopharynx	1	0
				HyperCalcification of skull base	1	0
				HyperMineralization of skull base	1	0
				Hypotrophic malar bone	1	0
				Cerebral Palsy	1	0
				Kyphosis deformity of spine	1	0
				Feeding difficulties	1	0
				Congenital anomaly of face	1	0
				Short palpebral fissure	1	0
				Dysmorphic facies	1	0
				facial deformity	1	0
				Hyperkyphosis	1	0
				Prominent nasal tip	1	0
				Decreased palmar creases	1	0
				Short philtrum	1	0
				MENTAL RETARDATION, AUTOSOMAL DOMINANT 26	1	0
				Distortion of face	1	0
				Funny looking face	1	0
				Hypertrophy of nasal tip	1	0
				Hyperplasia of nasal tip	1	0
				Bulbous tip of nose	1	0
				Anemia, Megaloblastic	1	0
				Cleft Lip	1	0
				Congenital cataract	1	0
				Dandy-Walker Syndrome	1	0
				Fetal Growth Retardation	1	0
				Foramen Ovale, Patent	1	0
				Hydranencephaly	1	0
				Infant, Small for Gestational Age	1	0
				melanoma	1	0
				Micromelia	1	0
				Microphthalmos	1	0
				Pterygium	1	0
				Thrombocytopenia	1	0
				Spina Bifida	1	0
				Contracture of joint of hand	1	0
				Syndactyly of fingers	1	0
				Reduced fetal movement	1	0
				Vertical Talus	1	0
				Small testicle	1	0
				Neu-Laxova syndrome	1	0
				Congenital clinodactyly	1	0
				Syndactyly of the toes	1	0
				Congenital hypoplasia of lung	1	0
				Lissencephaly	1	0
				Ablepharon	1	0
				Short cord	1	0
				Choroid plexus cyst	1	0
				Decreased platelet count	1	0
				Spastic Quadriplegia	1	0
				Congenital absence of kidney	1	0
				Small placenta	1	0
				3-Phosphoglycerate dehydrogenase deficiency	1	0
				Stillbirth	1	0
				Congenital Camptodactyly	1	0
				Intrauterine retardation	1	0
				Radially deviated fingers	1	0
				Prominent lower lip	1	0
				Absent eyelashes	1	0
				Yellow subcutaneous tissue covered by thin, scaly skin	1	0
				Edema, generalized	1	0
				Dysmyelination of the brain	1	0
				Calcaneovalgus deformity	1	0
				Phosphoglycerate Dehydrogenase Deficiency	1	0
				Agyria	1	0
				Full lower lip	1	0
				Congenital microcephaly	1	0
				Congenital Bilateral Cataracts	1	0
				Adducted thumb	1	0
				Head circumference small for gestational age	1	0
				Aplasia of the eyelids	1	0
				White matter dysmyelination/demyelination	1	0
				Curvature of digit	1	0
				Decreased size of eyeball	1	0
				Aplasia of eyelashes	1	0
				Failure of development of eyelashes	1	0
				Abnormally small eyeball	1	0
				Anaplasia	1	0
				Noninfiltrating Intraductal Carcinoma	1	0
				Cholangitis, Sclerosing	1	0
				Congenital Heart Defects	1	0
				Cardiomegaly	1	0
				Hyperplasia	1	0
				Biliary cirrhosis	1	0
				Lung diseases	1	0
				Myocardial Reperfusion Injury	1	0
				Hemangioblastoma	1	0
				Complications of Diabetes Mellitus	1	0
				Hypoxia-Ischemia, Brain	1	0
				Ductal Carcinoma	1	0
				Micronuclei, Chromosome-Defective	1	0
				Angina, Unstable	1	0
				Arthritis, Psoriatic	1	0
				Rheumatoid Arthritis	1	0
				Barrett Esophagus	1	0
				Behcet Syndrome	1	0
				Cachexia	1	0
				Ulcerative Colitis	1	0
				Delirium	1	0
				Down Syndrome	1	0
				Edema	1	0
				Endometrial Neoplasms	1	0
				Peptic Esophagitis	1	0
				Eye Infections, Bacterial	1	0
				Fatty Liver	1	0
				Fever	1	0
				Glomerulonephritis	1	0
				Hepatolenticular Degeneration	1	0
				Inflammation	1	0
				Leishmaniasis, Cutaneous	1	0
				Chronic Obstructive Airway Disease	1	0
				Pain, Intractable	1	0
				Bullous pemphigoid	1	0
				Postherpetic neuralgia	1	0
				Pulmonary Fibrosis	1	0
				Staphylococcal Infections	1	0
				Streptococcal pneumonia	1	0
				Lichenoid Eruptions	1	0
				Depressed mood	1	0
				Enterocolitis	1	0
				Hematochezia	1	0
				Perianal abscess	1	0
				Pyoderma	1	0
				INFLAMMATORY BOWEL DISEASE 28, AUTOSOMAL RECESSIVE	1	0
				Diabetes Mellitus, Experimental	1	0
				Hyperlipidemia	1	0
				Precancerous Conditions	1	0
				Hepatitis, Chronic	1	0
				Psoriasis	1	0
				Chondrosarcoma, Mesenchymal	1	0
				Copper-Overload Cirrhosis	1	0
				Chromosome Aberrations	1	0
				leukemia	1	0
				Lymphoid leukemia	1	0
				Acute biphenotypic leukemia	1	0
				Acute monocytic leukemia	1	0
				Acute myelomonocytic leukemia	1	0
				Acute bilineal leukemia	1	0
				Undifferentiated type acute leukemia	1	0
				Broad-based gait	1	0
				Acute myeloid leukemia, 11q23 abnormalities	1	0
				Short middle phalanges	1	0
				Flat face	1	0
				Growth Deficiency and Mental Retardation with Facial Dysmorphism	1	0
				Precursor Cell Lymphoblastic Leukemia Lymphoma	1	0
				Celiac Disease	1	0
				Heartburn	1	0
				Self-Injurious Behavior	1	0
				Flexion contracture of proximal interphalangeal joint	1	0
				Chromosome 1p36 Deletion Syndrome	1	0
				Depressed nasal ridge	1	0
				Hypoplastic feet	1	0
				Low-set, posteriorly rotated ears	1	0
				Straight eyebrows	1	0
				High-grade hypermetropia	1	0
				Renal tubular acidosis	1	0
				Arnold Chiari Malformation	1	0
				Arthralgia	1	0
				Uterine Cervical Neoplasm	1	0
				Pathological fracture	1	0
				Gingival Diseases	1	0
				Conductive hearing loss	1	0
				Heart Septal Defects	1	0
				Hydrocephalus	1	0
				Cystic kidney	1	0
				Osteochondrodysplasias	1	0
				Osteopenia	1	0
				Osteoporosis	1	0
				Periodontal Diseases	1	0
				Periodontitis	1	0
				Platybasia	1	0
				Kidney Failure	1	0
				Alagille Syndrome	1	0
				Bone pain	1	0
				Neuroectodermal Tumor, Primitive	1	0
				Lytic lesion	1	0
				Premature tooth loss	1	0
				Compression fracture of vertebral column	1	0
				Open Bite	1	0
				Peripheral pulmonary artery stenosis	1	0
				Early tooth exfoliation	1	0
				Collapse of vertebra	1	0
				Telecanthus	1	0
				Brachyonychia	1	0
				Defect of skull ossification	1	0
				Kyphoscoliosis deformity of spine	1	0
				Knee joint valgus deformity	1	0
				Thin lips	1	0
				Generalized osteopenia	1	0
				Hajdu-Cheney Syndrome	1	0
				Acro-Osteolysis	1	0
				Renal Insufficiency	1	0
				Varying degree of multiple fractures	1	0
				Triangular face	1	0
				Renal failure in adulthood	1	0
				Fleshy earlobes	1	0
				Broad forehead	1	0
				Prominent occiput	1	0
				Absent frontal sinuses	1	0
				Biconcave vertebral bodies	1	0
				Alagille Syndrome 2	1	0
				Hypoplastic 5th lumbar vertebrae	1	0
				Elongated sella turcica	1	0
				Tall lumbar vertebral bodies	1	0
				Cervical instability	1	0
				Crowded carpal bones	1	0
				Downturned corners of mouth	1	0
				Acroosteolysis dominant type	1	0
				Joint hyperflexibility	1	0
				Increased fracture rate	1	0
				Frequent fractures	1	0
				Renal cyst	1	0
				Partial absence of toe	1	0
				Abnormality of the fingernails	1	0
				Foot acroosteolysis	1	0
				Decreased calcification of skull	1	0
				Aplasia of frontal sinus	1	0
				Abnormal skeletal development	1	0
				Prominent back of the head	1	0
				Animal Mammary Neoplasms	1	0
				Mammary Neoplasms, Experimental	1	0
				Glycogen Storage Disease	1	0
				Hypercholesterolemia	1	0
				Hypoglycemia	1	0
				Ketosis	1	0
				Ketonemia	1	0
				Serum cholesterol raised	1	0
				GLYCOGEN STORAGE DISEASE IXa1	1	0
				Overlapping fingers	1	0
				Externally rotated hips	1	0
				Cerebellar dysplasia	1	0
				POLYMICROGYRIA, PERISYLVIAN, WITH CEREBELLAR HYPOPLASIA AND ARTHROGRYPOSIS	1	0
				Anemia	1	0
				Dehydration	1	0
				Dental caries	1	0
				Ecchymosis	1	0
				Ectropion	1	0
				Esophageal Atresia	1	0
				Septicemia	1	0
				Ureterocele	1	0
				Urethral Stricture	1	0
				Urogenital Abnormalities	1	0
				Disorder of the genitourinary system	1	0
				Premature Birth	1	0
				Congenital small ears	1	0
				Hemoglobin low	1	0
				Atrophic scar	1	0
				Glomerulosclerosis (disorder)	1	0
				Premature birth of newborn	1	0
				Gowers sign	1	0
				Difficulty walking up stairs	1	0
				Skin bulla	1	0
				Fragile skin	1	0
				Onychogryposis	1	0
				Congenital scar	1	0
				ANONYCHIA	1	0
				Aplasia Cutis Congenita	1	0
				Milium Cyst	1	0
				Increased tendency to bruise	1	0
				Epidermolysis bullosa simplex, Ogna type	1	0
				Gowers sign present	1	0
				Elevated maternal serum alpha-fetoprotein	1	0
				Diarrhea, intractable	1	0
				Respiratory Distress Syndrome	1	0
				Oral mucosal blistering	1	0
				Lumbar lordosis	1	0
				Punctate epithelial keratitis	1	0
				RENAL ADYSPLASIA	1	0
				Nail dysplasia	1	0
				Axillary pterygia	1	0
				Death in early childhood	1	0
				Skin fragility with non-scarring blistering	1	0
				Plantar hyperkeratosis	1	0
				Decreased joint mobility	1	0
				Death in infancy	1	0
				Increased connective tissue	1	0
				Abnormal blistering of the skin	1	0
				Blister of skin	1	0
				Epidermolysis Bullosa Simplex With Pyloric Atresia	1	0
				Prenatal onset	1	0
				Epidermolysa bullosa simplex and limb girdle muscular dystrophy	1	0
				MUSCULAR DYSTROPHY, LIMB-GIRDLE, TYPE 2Q	1	0
				Renal dysplasia	1	0
				Scarring alopecia of scalp	1	0
				Skin Erosion	1	0
				Genitourinary dysplasia	1	0
				Junctional split	1	0
				Aplasia of the bladder	1	0
				Onychogryposis of toenails	1	0
				Congenital pyloric atresia	1	0
				Abnormality of the stomach	1	0
				Rotting teeth	1	0
				Parkinsonian Disorders	1	0
				Bile duct proliferation	1	0
				Leukoencephalopathies	1	0
				Gait, Drop Foot	1	0
				Tonic - clonic seizures	1	0
				Abnormal visual evoked potential	1	0
				Decreased tendon reflex	1	0
				Intermittent migraine headaches	1	0
				Seizures, Focal	1	0
				Mitochondrial Diseases	1	0
				Gait Ataxia	1	0
				MITOCHONDRIAL NEUROGASTROINTESTINAL ENCEPHALOPATHY SYNDROME	1	0
				Primary hypogonadism	1	0
				Generalized amyotrophy	1	0
				Dysphonia	1	0
				Cerebrospinal fluid protein increased above normal	1	0
				Progressive External Ophthalmoplegia with Mitochondrial DNA Deletions, Autosomal Dominant, 1	1	0
				Increased serum lactate	1	0
				Gastrointestinal dysmotility	1	0
				Sensory axonal neuropathy	1	0
				Variation in muscle fiber size	1	0
				Sensory ataxic neuropathy, dysarthria, and ophthalmoparesis	1	0
				SPINOCEREBELLAR ATAXIA WITH EPILEPSY	1	0
				Atrophic and degenerative changes in the spinal cord	1	0
				Sensory ataxic neuropathy	1	0
				Vestibular dysfunction	1	0
				Progressive gait ataxia	1	0
				Favorable response to levodopa	1	0
				Distal sensory impairment	1	0
				PROGRESSIVE EXTERNAL OPHTHALMOPLEGIA WITH MITOCHONDRIAL DNA DELETIONS, AUTOSOMAL RECESSIVE	1	0
				Mildly increased creatine kinase	1	0
				Microvesicular steatosis (disorder)	1	0
				Neuronal loss	1	0
				Muscle fiber necrosis	1	0
				Decreased distal vibration sense	1	0
				Progressive spasticity	1	0
				Cerebral cortical neurodegeneration	1	0
				Ethylmalonic aciduria	1	0
				Peripheral sensory axonal neuropathy	1	0
				MITOCHONDRIAL DNA DEPLETION SYNDROME 8A (ENCEPHALOMYOPATHIC TYPE WITH RENAL TUBULOPATHY)	1	0
				MITOCHONDRIAL DNA DEPLETION SYNDROME 4B (MNGIE TYPE)	1	0
				Multiple mitochondrial DNA (mtDNA) deletions	1	0
				Mitral regurgitation, mild	1	0
				Abnormal vision	1	0
				Malabsorption	1	0
				Astrocytosis	1	0
				Hypointensity of cerebral white matter on MRI	1	0
				Impaired distal proprioception	1	0
				Decreased activity of cytochrome C oxidase in muscle tissue	1	0
				EMG: myopathic abnormalities	1	0
				Death in early adulthood	1	0
				Subsarcolemmal accumulations of abnormally shaped mitochondria	1	0
				Cortical visual impairment	1	0
				PROGRESSIVE EXTERNAL OPHTHALMOPLEGIA WITH MITOCHONDRIAL DNA DELETIONS, AUTOSOMAL RECESSIVE 1	1	0
				Gynecomastia	1	0
				Infertility	1	0
				Speech Disorders	1	0
				Hypogonadotropic hypogonadism	1	0
				Hemiplegia and hemiparesis	1	0
				Electroretinogram abnormal	1	0
				Decreased fertility	1	0
				Retinal pigment epithelial abnormality	1	0
				Cerebellar Ataxia and Hypogonadotropic Hypogonadism	1	0
				Abnormality of retinal pigmentation	1	0
				Hypogonadism, Isolated Hypogonadotropic	1	0
				Abnormality of metabolism/homeostasis	1	0
				Abnormality of the skeletal system	1	0
				Abnormality of the hypothalamus-pituitary axis	1	0
				Mental disorders	1	0
				Endocrine System Diseases	1	0
				Hand deformities	1	0
				Hypocalcemia	1	0
				Pierre Robin Syndrome	1	0
				Tetralogy of Fallot	1	0
				Velopharyngeal Insufficiency	1	0
				Recurrent infections	1	0
				Open mouth	1	0
				Bulbous nose	1	0
				Congenital ear anomaly NOS (disorder)	1	0
				Embryotoxon	1	0
				Hypernasal voice	1	0
				Posterior embryotoxon	1	0
				Nasal voice	1	0
				Paranoia	1	0
				Potato nose	1	0
				Bulbous nasal tip	1	0
				Tortuous retinal vessels	1	0
				Unilateral primary pulmonary dysgenesis	1	0
				Right aortic arch with mirror image branching	1	0
				Specific learning disability	1	0
				Abnormality of the endocrine system	1	0
				Velopharyngeal dysfunction	1	0
				Myocardial Infarction	1	0
				Extrapyramidal Disorders	1	0
				Olivopontocerebellar Atrophies	1	0
				Ataxia, Spinocerebellar	1	0
				Extrapyramidal sign	1	0
				Absent reflex	1	0
				Cerebellar Dysmetria	1	0
				Dysdiadochokinesis	1	0
				Nystagmus, End-Position	1	0
				Scanning speech	1	0
				Progressive cerebellar ataxia	1	0
				Ataxia, Truncal	1	0
				Explosive speech	1	0
				Pallor of optic disc	1	0
				Spinocerebellar Ataxia Type 1	1	0
				Decreased vibratory sense	1	0
				Bulbar weakness	1	0
				Slowed saccades	1	0
				Supranuclear ophthalmoplegia	1	0
				Paternal anticipation bias	1	0
				Dysmetric saccades	1	0
				Dilated fourth ventricle	1	0
				Spinocerebellar tract degeneration	1	0
				Impaired horizontal smooth pursuit	1	0
				clinical depression	1	0
				Choreatic disease	1	0
				Dorsal column degeneration	1	0
				Genetic anticipation with paternal anticipation bias	1	0
				Bulbar palsy	1	0
				Manic	1	0
				Manic mood	1	0
				Agranulocytosis	1	0
				Endocardial Fibroelastosis	1	0
				Congestive heart failure	1	0
				Round face	1	0
				Myopathic facies	1	0
				Neutrophil abnormality	1	0
				3-Methylglutaconic aciduria type 2	1	0
				Disorder of skeletal muscle	1	0
				Recurrent infections in infancy and early childhood	1	0
				Intermittent lactic acidemia	1	0
				Round, full face	1	0
				Left ventricular noncompaction	1	0
				LEFT VENTRICULAR NONCOMPACTION 10	1	0
				LEFT VENTRICULAR NONCOMPACTION 8	1	0
				Abnormal mitochondria morphology	1	0
				Alopecia	1	0
				Malignant neoplasm of skin	1	0
				Exfoliative dermatitis	1	0
				Eczema	1	0
				Exanthema	1	0
				Flushing	1	0
				Hypersensitivity	1	0
				Immunologic Deficiency Syndromes	1	0
				Lichenification	1	0
				Liver Cirrhosis	1	0
				Mycosis Fungoides	1	0
				Pneumonia	1	0
				Pruritus	1	0
				Paranoid Schizophrenia	1	0
				Splenomegaly	1	0
				Erythema	1	0
				Lymphoma, T-Cell, Cutaneous	1	0
				Dry skin	1	0
				Hypoalbuminemia	1	0
				Cutaneous plaque	1	0
				Xerosis	1	0
				Poikiloderma	1	0
				Atypical lymphocyte observed	1	0
				Lymphadenopathy	1	0
				hypopigmented skin patch	1	0
				Irregular hyperpigmentation	1	0
				Myopathy	1	0
				Ophthalmoplegia	1	0
				Spondylolisthesis	1	0
				Neck muscle weakness	1	0
				Muscular Dystrophy, Oculopharyngeal	1	0
				Mask-like facies	1	0
				Ptosis, progressive	1	0
				Rimmed vacuoles on biopsy	1	0
				Abnormality of the pharynx	1	0
				Uterus bilocularis	1	0
				Double ureter	1	0
				Congenital duplication of uterus	1	0
				Somatic mutation	1	0
				Caudal Duplication Anomaly	1	0
				Subacute progressive viral hepatitis	1	0
				Increased hepatocellular carcinoma risk	1	0
				Increased incidence of hepatocellular carcinoma	1	0
				Ataxia	1	0
				Absence Epilepsy	1	0
				Female infertility	1	0
